# Supplementary material for: Using molecular functional networks to manifest connections between obesity and obesity-related diseases
Source: Oncotarget. 2017 Jul 22;8(49):85136–49. doi: 10.18632/oncotarget.19490 (PMC5689599; doi:10.18632/oncotarget.19490)
Supplement: Supplementary file 3 [file oncotarget-08-85136-s003.xls]

## Sheet: Sheet1
Supplementary Dataset 1: Obesity and disease associated genes used in this study
Disease Name	Gene Number	Gene Symbol
Obesity	genes_1000	HS6ST3	ZZZ3	GNAT2	HNF4G	MRPS33P4	ADCY9	FTO	TMEM18	MC4R	GNPDA2	SEC16B	BDNF	TFAP2B	LOC144233	ADCY3	POMC	NRXN3	NEGR1	GIPR	ETV5	SH2B1	MAP2K5	C5orf37	RPL27A	FANCL	GPRC5B	TNNI3K	LINGO2	OLFM4	RABEP2	RPTOR	CADM2	CMYA5	MDFIC	PROX1	ALPK1	BC041448	HOXB5	KC6	KCNMA1	UBE2E3	FAT1	MTNR1A	ASAH1	LHFPL3	WWOX	PITPNB	NCAM2
Aging	genes_298	GHR	GHRH	SHC1	POU1F1	PROP1	TP53	TERC	TERT	ATM	PLAU	ERCC2	ERCC8	WRN	LMNA	IGF1R	TXN	KL	E2F1	PTPN11	NFKB2	STAT5B	STAT3	STAT5A	NRG1	HDAC3	GH1	IL7R	IGF1	IGF2	INS	NGF	IRS1	PTPN1	IRS2	AKT1	PIK3CB	NGFR	HRAS	MYC	EGFR	ERBB2	INSR	NCOR1	NBN	JUND	IL2	PDGFB	EGF
Thyroid cancer	genes_60	DIRC3	FOXE1	NRG1	MBIP	NKX2-1	TMOD1	C9ORF97	NCBP1	XPA	KRT18P13	C9ORF156	HEMGN	RET	MEN2A	HSCR1	NTRK1	TRKA	MTC	MINPP1	HIPER1	NRAS	ALPS4	NS6	CMNS	NCMS	PTEN	MMAC1	GLM2	CWS1	HRAS	GOLGA5	RFG5	PTC5	NCOA4	ELE1	PTC3	PCM1	PTC4	TRIM24	TIF1	TIF1A	PTC6	TRIM33	TIF1G	RFG7	PTC7	PRKAR1A	TSE1
Type 1 diabetes	genes_93	IL2RA	CUX2	LMO7	EFR3B	3NCOA1	C2ORF79	CENPO	ADCY3	DNAJC27	POMC	DNMT3A	WDR27	C6ORF120	PHF10	TCTE3	C6ORF208	LOC154449	DLL1	FAM120B	PSMB1	TBP	PCD2	TYK2	DLK1	MEG3	RTL1	DIO3	PTPN22	IFIH1	CTLA4	IL2	BACH2	INS	ERBB3	SH2B3	CLEC16A	PTPN2	UBASH3A	IL10	C6ORF173	COBL	GLIS3	C10ORF59	CD69	IL27	ORMDL3	MHC	PRKCQ
Alzheimer's disease	genes_102	TOMM40	APOE	PVRL2	APOC1	BCAM	PVR	BCL3	EXOC3L2	TREM2	BIN1	PICALM	FRMD4A	MS4A	CLU	ABCA7	MS4A6A	MS4A4E	CR1	CD2AP	EPHA1	INPP5D	MEF2C	NME8	ZCWPW1	CELF1	FERMT2	CASS4	HLA-DRB5	HLA-DRB1	PTK2B	SORL1	SLC24A4	RIN3	HMHA1	GRIN3B	CEACAM16	PPP1R37	MS4A4A	CD33	MTHFD1L	GAB2	SNAR-I	GEMC1	OSTNIL1-RAP	UTS2D	CCDC50	GLIS3	NCR2
Autism spectrum disorder-bipolar disorder-schizophrenia	genes_203	ANK3	ODZ4	ADCY2	MIR2113	POU3F2	TRANK1	RP11-252P19.1	PTGFR	LMAN2L	CANCNA1C	NCAN	DGKH	NDST3	RENBP	ARHGAP4	MECP2	HLA-DRB9	C10ORF32	AS3MT	CALHM1	CALHM2	CALHM3	CNNM2	CYP17A1	INA	MIR1307	NT5C2	PCGF6	PDCD11	SFXN2	ST13P13	TAF5	USMG5	WBP1L	MAD1L1	FTSJ2	NUDT1	SNX8	MIR137	DPYD	CACNA1C	CACNB2	NSUN6	TSNARE1	SNX19	GRIA1	MAU2	CILP2
Coronary artery disease	genes_93	CDKN2BAS	PHACTR1	LDLR	SMARCA4	KCNE2	ZC3HC1	TCF21	PPAP2B	SORT1	WDR12	SH2B3	SLC22A3	LPAL2	LPA	ABO	ADAMTS7	RAI1	PEMT	RASD1	C6ORF155	HDAC9	ZNF259	YP17A1	CNNM2	NT5C2	EDNRA	MYL2	CDKN2A/2B	ACAD10	ALDH2	C12ORF51	RPL6-PTPN11	TTC32	WDR35	GUCY1A3	C6ORF10	BTNL2	ATP2B1	CDKN2A/B	HCG27	HLA-C	CDKN2A	CDKN2B	STK32B	HSP90B1	MTAP	LIPA	CXCL12
Urinary metabolites	genes_13	AGXT2	NAT2	WDR66	HPD	SLC7A9	SLC6A20	ALMS1	ACADL	ABO	PYROXD2	ACADS	PSMD9	FUT2
Thyroid function	genes_48	PDE8B	CAPZB	NR3C2	LOC440389	MAF	PDE10A	VEGFA	IGFBP5	SOX9	NFIA	FGF7	PRDM11	MIR1179	INSR	ABO	ITPK1	NRG1	MBIP	SASH1	GLIS3	DIO1	LHX3	FOXE1	AADAT	LPCAT2	CAPNS2	NETO1	FBXO15	SLC5A5	NIS	TDH1	TPO	TPX	TDH2A	TG	AITD3	TDH3	IYD	DEHAL1	TDH4	DUOXA2	TDH5	SECISBP2	SBP2	THRB	ERBA2	THR1	PRTH
Systemic lupus erythematosus and Systemic sclerosis	genes_92	EDEM3	STAT4	C2	IRF5	TNPO3	FAM98B	TYRO3	SPATA8	ITGAM	RNF114	HLA-DQA2	ZNF184	HLA-DQA1	TET3	DGUOK	CD80	ARID5B	RTKN2	CREBL2	GPR19	CDKN1B	DRAM1	BLK	HLA-DRB1	TNFAIP3	TNFSF4	UHRF1BP1	WDFY4	ETS1	AFF1	TNXB	HLA-DR3	ELF1	RASGRP3	TNIP1	PRDM1	ATG5	IKZF1	LRRC18	SLC15A4	HIC2	UBE2L3	KIAA1542	PXK	HLAREGION	C8ORF13	ITGAX	BANK1
Pulmonary function	genes_62	THSD4	TLE3	UACA	MFAP2	TGFB2	RARB	CDC123	HDAC4	CFDP1	CCDC38	NCR3	ARMC2	LRP1	SPATA9	KCNE2	MMP15	C10ORF11	ZKSCAN3	ZNF323	MECOM	HHIP	GPR126	ADAM19	AGER	PPT2	HTR4	INTS12	NPNT	FLJ20184	GSTCD	TNS1	PID1	FAM13A	PTCH1	DNER	HLA-DQB1	HLA-DQA2	KCNJ2	SOX9	FOXF1	FKHL5	ACDMPV	SLC34A2	SFTPA2	SPA2	COLEC5	MUC5B	SFTPA1
Optic disc parameters	genes_12	CARD10	CDC7	TGFBR3	ATOH7	PBLD	SALL1	CDKN2B	SIX1	SCYL1	CHEK2	DCLK1	BCAS3
Migraine	genes_38	PRDM16	TSPAN2	MEF2D	APOA1BP	TRPM8	PHACTR1	TBC1D7	FHL5	C7ORF10	LRP1	TGFBR2	ASTN2	MTDH	PGCP	TSC1	MMP16	ATP1A2	FHM2	MHP2	CACNA1A	CACNL1A4	SCA6	SCN1A	GEFSP2	SMEI	FEB3A	EIEE6	FHM3	EDNRA	TNF	TNFA	ESR1	ESR	ESTRR	KCNK18	TRESK	TRIK	MGR13
Menarche and menopause (age at onset)	genes_23	RHBDL2	EXO1	FNDC4	TLK1	HELQ	UIMC1	SYCP2L	PRRC2A	ASH2L	PRIM1	TDRD3	POLG	TMEM150B	NLRP11	MCM8	BRSK1	TMEM224	SUV420H2	LOC121793	ARHGEF7	LIN28B	TRMT6	GCM2
Renal function-related traits (sCR)	genes_27	MPPED2	DCDC5	MHC	UNCX	ALDH2	SHROOM3	WDR72	UMOD	BCAS3	MTX1	GBA	PAX8	MECOM	MPPED2L	C12ORF51	GNAS	LRIG1	KBTBD8	BCL6	LPP	RSPO3	SLC14A2	VPS33B	VIPAS39	VIPAR	SPE39	C14orf133
Lung cancer	genes_78	TP63	TERT	HTERT	VTI1A	ROS1	DCBLD1	HLACLASSII	MIPEP	MTMR3	CHRNA3	CLPTM1L	BAT3	MSH5	LOC123688	PSMA4	CHRNA5	CHRNB4	BPTF	BTNL2	APOM	TRNAA-UGC	LNCR2	PAOD2	EGFR	NISBD2	BRAF	NS7	ERBB2	NGL	NEU	HER2	PRKN	PARK2	PDJ	LPRS2	DLEC1	DLC1	RASSF1	PPP2R1B	KRAS	KRAS2	RASK2	NS	CFC2	MAP3K8	COT	EST	TPL2
Testicular germ cell cancer	genes_36	TERT	CLPTM1L	DMRT1	ATF7IP	SPRY4	KITLG	C17ORF47	TEX14	PPM1E	RAD51C	2016-09-04	TRIM37	SKA2	MAD1L1	RFWD3	GLG1	MLKL	HPGDS	SMARCAD1	SLC25A44	UCK2	DAZL	CENPE	CATSPER3	PITX1	PRDM14	HEATR3	MCM3AP	BAK1	KIT	PBT	FGFR3	ACH	STK11	PJS	LKB1
Vitamin E levels	genes_7	BUD13	ZNF259	APOA5	CYP4F2	SCARB1	LOC100128347	SIK3
Liver enzyme levels	genes_21	CPN1	CHUK	ERLIN1	HNF1A	C12ORF27	C12ORF43	JMJD1C	REEP3	ADAMTS13	PNPLA3	SAMM50	NBPF3	ALPL	RAP1GAP	ABO	GPLD1	GGT1	C22ORF36	HSD17B13	MAPK10	TRIB1
Red blood cell traits	genes_115	ITFG3	G6PD	TKTL1	MECP2	MPP1	PRKCE	LUCL7	NPRL3	POLR3K	RPL2B	MPG	NME4	DECR	CD164	RHOT2	LMF1	WDR90	FAM3A	F8	CTAG2	HEYL	OR10Z1	OR6Y1	SPTA1	MIR181A1	TRIM58	BCL11A	ACOXL	THRB	RASA2	TFRC	KIT	SLC17A3	HFE	CCND3	CCDC162P	HBS1L	LOC645434	CITED2	IKZF1	ACTL6B	TFR2	PRKAG2	RCL1	ABO	2016-03-08	HK1	NKX2-3
Heart rate	genes_33	MYH6	GJA1	ACHE	CD46	FADS1	SLC35F1	LINC00477	C12ORF67	KIAA1755	CCDC141	SYT10	HCN4	GNB4	FLRT2	CHRM2	NKX2-5	GNG11	B3GNT7	FNDC3B	RFX4	CPNE8	TFPI	CD34	CANX	MAML1	HMGB3P18	MYH7	NDNG	SLC12A9	UFSP1	ADRB1	ADRB1R	RHR
HDL Cholesterol - Triglycerides (HDLC-TG)	genes_20	LPL	CETP	BUD13	ZNF259	APOA5	TRIB1	LOC100129500	LOC100129150	GCKR	CCDC121	C2ORF16	ZNF512	LIPC	HL	LIPH	HDLCQ12	SCARB1	CD36L1	CLA1	HDLQTL6
Fasting plasma glucose	genes_30	MTNR1B	FOXA2	G6PC2	GCK	ZMAT4	DGKB	TMEM195	GCKR	ADCY5	MADD	ADRA2A	FADS1	CRY2	SLC2A2	GLIS3	PROX1	C2CD4B	SLC30A8	TCF7L2	IGF1	ARAP1	DPYSL5	PCSK1	PDX1	PPP1R3B	OR4S1	MRPL33	VPS13C	GKRP	FGQTL5
Electrocardiographic traits	genes_69	SCN10A	NOS1AP	ARHGAP24	CDKN1A	CAV1	TBX5	MYH6	SCN5A	KCNH2	KCNQ1	KCNE1	C6ORF204	NFIA	C1ORF185	RNF11	CDKN2C	FAF1	IGFBP3	KLF12	LRIG1	SLC25A26	DKK1	GOSR2	KCND3	XYLB	ACVR2B	EXOG	FADS2	C11ORF9	MEIS1	MET	MED13	TBX3	EFHA1	LRCH1	IL17D	N6AMT2	ITGA9	NKX2-5	C5ORF41	CAV2	WNT11	SOX5	C12ORF67	ATP1B1	SLC8A1	OLFML2B	SLC35F1
Glaucoma	genes_46	CDKN2B	CDKN2BAS	CDK2NA	TMCO1	CDKN2B-AS1	SRBD1	PLEKHA7	COL11A1	PCMTD1-ST18	SIX1	SIX6	LRP12	ZFPM2	CAV1	CAV2	NTF4	NTF5	NT5	NT4	GLC1O	OPTN	GLC1E	FIP2	HYPL	NRP	ALS12	ASB10	GLC1F	WDR36	TAWDRP	GLC1G	MYOC	TIGR	GLC1A	JOAG	GPOA	LTBP2	LTBP3	GLC3D	MSPKA	WMS3	CYP1B1	GLC3A	OPA1	NTG	NPG
Plasma omega-6 polyunsaturated fatty acid levels	genes_30	C11ORF9	FEN1	FADS1	FADS2	FADS3	C11ORF10	RAB3IL1	DAGLA	BEST1	TMEM39A	FTH1	INCENP	SYT7	SCGB2A1	SCGB1D1	AHNAK	SCGB2A2	PDXDC1	NTAN1	JMJD1C	NRBF2	REEP3	RAB3IL	SCGB1D2	RRN3	C16ORF45	PARN	MYH11	KIAA0430	NDEI
acid (18:0) plasma levels	genes_12	C11ORF10	FADS1	FADS2	FEN1	FADS3	ALG14	TMEM56	RWDD3	CNN3	LPGAT1	C11ORF9	RAB3IL1
Coagulation factor levels	genes_19	ABO	LOC653163	ADAMTS13	OBP2B	OBP2A	C9ORF96	LOC286310	SURF6	SURF5	VWF	PROCR	STXBP5	F13A1	F7/F10	CFHR4	ORM1	FLJ33360	ENOX1	F3
Chronic obstructive pulmonary disease	genes_19	FAM13A	RAB4B	EGLN2	CYP2A6	CHRNA3	CHRNA5	IREB2	CHRNA4	LOC123688	HHIP	MMP12	TGFB2	MMP1	CLG	SERPINA1	PI	AAT	HMOX1	HMOX1D
Uric acid levels	genes_62	SLC2A9	DIP2C	WDR1	PDZK1	GCKR	ABCG2	LRRC16A	SCGN	SLC17A1	SLC16A9	SLC22A11	SLC22A12	GLUT9	SLC17A3	INHBC	INHBE	RREB1	TRIM46	PKLR	HNF4G	HLF	A1CF	ASAH2	SFMBT1	MUSTN1	VEGFA	IGF1R	UBE2Q2	NRG4	OVOL1	LTBP3	BAZ1B	MLXIPL	ATXN2	PTPN11	TMEM171	NRXN2	INHBB	NFAT5	MAF	ACVR1B	ACVRL1	PRKAG2	BCAS3	C17ORF82	STC1	ORC4L	ACVR2A
Corneal structure	genes_76	COL8A2	COL4A3	FNDC3B	TBL1XR1	KCNMB2	NR3C2	ADAMTS6	FAM46A	IBTK	VKORC1L1	C7ORF42	MPDZ	NF1B	LPAR1	RXRA	COL5A1	LCN12	PTGDS	ARID5B	ARHGAP20	POU2AF1	GLT8D2	FGF9	SGCG	FOXO1	TJP1	SMAD3	AKAP13	LRRK1	CHSY1	BANP	ZNF469	HS3ST3B1	PMP22	RAB3GAP1	LOC100506532	AVGR8	AL354828.1	PDE8A	TGFBI	CSD2	CDGG1	CSD	BIGH3	CDG2	EBMD	DCN	CSCD
Caffeine consumption	genes_10	AHR	LMAN1L	EDC3	CYP1A2	CYP1A1	CSK	CPLX3	ULK3	LAMB4	NRCAM
Breast cancer	genes_170	FGFR2	LOC643714	TOX3	MDM4	PIK3C2B	LRRN2	LGR6	UBE2T	PTPN7	KIAA1752	FTO	TERT	ESR1	PTHLH	MERIT40	PEX14	PTPN22	BCL2L15	AP4B1	DCLRE1B	HIPK1	METAP1D	DLX1	DLX2	DIRC3	ITPR1	EGOT	TGFBR2	TET2	ADAM29	RAB3C	EBF1	FOXQ1	RANBP9	ARHGEF5	NOBOX	MIR1208	MYC	MLLT10	DNAJC1	TCF7L2	DKFZP761E198	OVOL1	SNX32	CFL1	MUS81	NTN4	BRCA2
Bone mineral density	genes_91	SMOC1	CLDN14	FGFRL1	ZBTB40	GPR177	MEPE	MEF2C	C6ORF97	FLJ42280	WNT16	TNFRSF11B	SOX6	LRP5	TNFSF11	FOXL1	LGR4	LOC285735	ESR1	FMN2	C7ORF58	ABCF2	AKAP11	ANAPC1	ARHGAP1	AXIN1	C12ORF23	C16ORF38	C17ORF53	C18ORF19	CDKAL1	CPN1	CTNNB1	CYLD	DCDC5	DHH	DNM3	ERC1	FUBP3	GALNT3	GPATCH1	HOXC6	IDUA	INSIG2	JAG1	KCNMA1	KIAA2018	KLHDC5	LEKR1
Blood pressure	genes_106	ATP2B1	RSPO3	PLEKHG1	EVX1	HOXA	ULK4	SOX6	FIGN	CHIC2	PIK3CG	NOV	ADAMTS-8	PLCE-1	GOSR2	ADRB1	MTHFR	NPPB	SLC4A7	SLC39A8	NPR3	C5ORF23	EBF1	CACNB2	C10ORF107	CYP17A1	NT5C2	ATXN2	CSK	FES	JAG1	MAP4	HFE	PLEKHA7	FGF5	FLJ32810	TMEM133	GNAS	EDN3	MECOM	GRB14	RPL6	PTPN11	ALDH2	ST7L	CAPZA1	ENPEP	TBX3	CNNM2
Metabolite levels	genes_212	PYROXD2	FADS1	ACADL	CYP4F2	UGT1A8	PON1	LIPC	SLCO1B1	ACE	PHGDH	CPS1	BHMT	BHMT2	SLC6A12	SLC6A13	FADS2	FADS3	FEN1	PCSK9	USP24	ANGPTL3	DOCK7	GALNT2	APOB	GCKR	SLC1A4	G6PC2	ADAMTS3	PPM1K	HERC6	CYP4V2	KLKB1	PFN3	F12	GRK6	ELOVL2	PPP1R3B	TNKS	LPL	ABCA1	APOA1	APOC3	APOA4	APOA5	SPRYD4	GLS2	CETP	TAT
Hair color	genes_12	EDNRB	IRF4	KITLG	SLC24A4	HERC2	MC1R	TYRP1	OCA2	SLC45A2	ASIP	MATP	TPCN2
Primary tooth development	genes_21	CALU	OPN1SW	CACNB2	ADK	VCL	AP3M1	MSRB3	HMGA2	DLEU7	AJUBA	C14ORF93	IGF2BP1	KCNJ2	KCNJ16	FAM155E	EDA	RAD51L1	CDON	BMP4	TEX14	RAD51C
Platelet counts	genes_114	RCL1	ARHGEF3	SH2B3	ATXN2	HBS1L	MYB	BET1L	PSMD13	SIRT3	RIC8A	ODF3	SCGB1C1	BAK1	COPZ1	MFN2	DNM3	TMCC2	LOC148824	TRIM58	GCKR	EHD3	THADA	SYN2	SATB1	PDIA5	HSD17B13	F2R	MEF2C	IRF1	LRRC16	HLA-B	HLA-DOA	FLJ36031	PIK3CG	WASL	ZFPM2	PLEC1	AK3	CDKN2A	BRD3	JMJD1C	NLRP6	FEN1	CBL	CD9	VWF	PTGES3	BAZ2A
Schizophrenia or bipolar disorder	genes_64	CACNA1C	MHC	TRANK1	MAD1L1	PIK3C2A	IFI44L	SDCCAG8	ITIH1	CSMD1	DISC2	SCZD2	DISC1	SCZD9	SCZD12	AKT1	CWS6	CHI3L1	GP39	YKL40	ASRT7	COMT	DRD3	ETM1	FET1	HTR2A	MTHFR	RTN4R	NOGOR	SYN2	APOL2	APOL4	DAO	DAMOX	DAOA	G72	DTNBP1	HPS7	SCZD11	SCZD1	SCZD3	SCZD5	SCZD6	SCZD7	SCZD8	SLC1A1	EAAC1	SCZD18	DCBXA
[1] "Autism spectrum disorder-bipolar disorder-schizophrenia"	genes_10	NA	[1] "Autism spectrum disorder-bipolar disorder-schizophrenia"	LIPC	HL	LIPH	HDLCQ12	SCARB1	CD36L1	CLA1	HDLQTL6
HDL cholesterol	genes_215	ABCA1	ABCA8	ACAD11	ADH5	AMPD3	ANGPTL1	ANGPTL4	ANGPTL8	APOA1	APOE	ARL15	ATG7	C4ORF52	CETP	CITED2	CMIP	COBLL1	CPS1	DAGLB	FADS1	FADS2	FADS3	FAM13A	FTO	GALNT2	GSK3B	HAS1	HDGF	PMVK	HNF4A	IKZF1	IRS1	KAT5	KLF14	LACTB	LCAT	LILRA3	LIPC	LIPG	LPL	LRP1	LRP4	2016-03-08	ALOX5	MC4R	MLXIPL	MOGAT2	DGAT2
Allergic sensitization	genes_109	C11ORF30	LRRC32	STAT6	SLC25A46	TSLP	WDR36	CAMK4	HLA-DQB1	HLA-DQA1	IL1RL1	IL18R1	IL18RAP	TLR1	TLR6	TLR10	MIR574	FAM114A1	LPP	BCL6	MYC	PVT1	IL2	ADAD1	KIAA1109	IL21	HLA-B	MICA	HLA-C	MICB	IL1RL2	PLCL1	DAB2	PTGER4	RANBP6	IL33	SMAD3	GSDMB	IKZF3	NFATC2	GATA3	FOXA1	TTC6	CST3	ARMD11	C9	C9D	ARMD15	FBLN5
Age-related macular degeneration	genes_62	CFH	CFHR4	CFHR5	KCNT2	RDBP	CFB	ATF6B	STK19	ARMS2	HTRA	PLEKHA1	BTBD16	CFHR3	CFHR1P	CFHR2	F13B	ASPM	ZBTB41	HTRA1	C2	C3	TIMP3	APOE	CETP	VEGFA	TNFRSF10A	LIPC	CFI	COL10A1	COL8A1	FILIP1L	IER3	DDR1	SLC16A8	TGFBR1	RAD51B	ADAMTS9	B3GALTL	TNXB	NOTCH4	LOC389641	REST	C4ORF14	POLR2B	IGFBP7	FRK	SKIV2L	BF
Drinking behavior	genes_19	C12ORF51	CCDC63	MYL2	ALDH2	BRAP	ADH1B	AUTS2	OAS3	PAX5	BSAP	ALL3	NBS1	NBS	FLT3	BCR	CML	PHL	ALL	BAX
Acute lymphoblastic leukemia	genes_49	PIP4K2A	GATA3	ARID5B	CDKN2A/B	CEBPE	IKZF1	DDC	GRB10	PYGL	OR8U8	TP63	KIR3DL1	NKAT3	NKB1	AMB11	KIR3DS1	IFNG	IFG	IFI	CXCL12	SDF1	CXCR1	IL8RA	IL4R	IL4RA	CCL3	SCYA3	MIP1A	CD209	CDSIGN	HLA-C	PSORS1	CCL2	SCYA2	MCP1	MCAF	IL10	CSIF	GVHDS	CCL3L1	SCYA3L1	LD78	TLR3	IIAE2	CCL11	SCYA11	CX3CR1	GPR13
Abdominal aortic aneurysm	genes_19	LDLR	LRP1	DAB2IP	CDKN2A	CKDN2B	MYH11	AAT4	FAA4	ACTA2	ACTSA	AAT6	MYMY5	MYLK	MLCK	AAT7	PRKG1	PRKG1B	PRKGR1B	AAT8
Activated partial thromboplastin time	genes_28	F5	SELP	AGBL1	ABO	LOC653163	SURF2	SURF4	ADAMTS13	C9ORF7	UIMC1	FGFR4	NSD1	PRELID1	MXD3	LMAN2	RGS14	SLC34A1	PRR7	DBN1	F12	GRK6	F11	AHSG	FETUB	HRG	KNG1	RFC4	ADIPOQ
Adiponectin levels	genes_21	WDR11	FGFR2	CDH13	ADIPOQ	PEPD	CMIP	LYPLAL1	GNL3	VEGFA	TRIB1	PDE3A	ATP6V0A2	GPR109A	DNAH10	IRS1	FER	KNG1	ARL15	APM1	GBP28	ADIPQTL1
Adiposity	genes_5	IRS1	FTO	TFAP2B	MSRA	LYPLAL1
AIDS progression	genes_18	PARD3B	HCP5	MICB	MCCD1	BAT1	LTB	TNF	ADH1B	ADH2	ADH1C	ADH3	GABRA2	HTR2A	RCBTB1	CLLD7	GLP	TAS2R16	T2R16
Alcohol dependence	genes_19	ALDH2	ADH5	ADH4	ADH6	ADH1A	ADH7	ADH1B	ADH1C	NKAIN1	SNRNP40	ZCCHC17	FABP3	SERINC2	PECR	HR	AU	MUHH1	HYPT4	RBM28
Alopecia areata	genes_63	CTLA4	ICOS	IL2	IL21	ULBP3	ULBP6	IL2RA	IKZF4	HLA-DQA2	APP	AAA	CVAP	AD1	AD6	AD8	AD10	AD5	AD9	NOS3	PLAU	URK	QPD	BDPLT5	APBB2	FE65L1	SORL1	LR11	SORLA	A2M	A2MD	ACE	DCP1	ACE1	MVCD3	ICH	BLMH	BMH	HFE	HLA-H	HFE1	MVCD7	TFQTL2	MPO	PACIP1	PAXIP1L	PTIP	PSEN1	AD3
Alzheimer's disease (cognitive decline)	genes_18	CTNNA2	ANKRD55	PGAM5P1	MAN2A1	SAP30L	PDE7B	BZW2	TSPAN13	SPON1	RRAS2	PSMA1	CRADD	MYO16	CLMN	FLJ45256	CACNA1G	BCAS3	TGM6
Amyloid A serum levels	genes_67	SAA1	HPS5	GTF2H1	LDHA	LDHC	TARDBP	TDP43	ALS10	FIG4	KIAA0274	SAC3	ALS11	YVS	BTOP	OPTN	GLC1E	FIP2	HYPL	NRP	ALS12	VCP	IBMPFD1	ALS14	UBQLN2	PLIC2	CHAP1	ALS15	SIGMAR1	SRBP	ALS16	CHMP2B	DMT1	VPS2B	ALS17	PFN1	ALS18	ERBB4	HER4	ALS19	ALS2	ALSJ	PLSJ	IAHSP	HNRNPA1	IBMPFD3	ALS20	SETX	SCAR1
Amyotrophic lateral sclerosis	genes_74	CAMK1G	CABIN1	SUSD2	GGT5	UNC13A	MOBKL2B	IFNK	C9ORF72	SOD1	KIFAP3	ZNF746	DPP6	TARDBP	TDP43	ALS10	FIG4	KIAA0274	SAC3	ALS11	YVS	BTOP	OPTN	GLC1E	FIP2	HYPL	NRP	ALS12	VCP	IBMPFD1	ALS14	UBQLN2	PLIC2	CHAP1	ALS15	SIGMAR1	SRBP	ALS16	CHMP2B	DMT1	VPS2B	ALS17	PFN1	ALS18	ERBB4	HER4	ALS19	ALS2	ALSJ
Amyotrophic lateral sclerosis (sporadic)	genes_19	INPP5B	LRRTM4	ITGA9	IQCF5	ALCAM	MGLL	CTNND2	NUDT12	RP1L1	PFKP	OPCML	LOC100128095	ALDH3A1	LOC645321	TMPRSS2	MYO18B	GPR133	RAB9P1	SALM1
Ankylosing spondylitis	genes_14	HAPLN1	EDIL3	ANO6	IL23R	KIF21B	ERAP1	HLA-B	RUNX3	IL12B	LTBR-TNFRSF1A	TBKBP1	B3GNT2	MHC	PSMG1
Antineutrophil cytoplasmic antibody-associated vasculitis	genes_16	HLA-DP	COL11A2	CPXCR1	TGIF2LX	SERPINA11	SERPINA1	MAGEC2	PABPC5	PCDH11X	PCDH11Y	FMR1	FMR1NB	ELN	SMAD6	MADH6	AOVD2
Aortic root size	genes_51	SIRPA	PDYN	SMG6	SRR	TSR1	SGSM2	CCDC100	PPIC	HMGA2	PDE3A	TBX21	TBET	PTGER2	IRAK3	IRAKM	ASRT5	ALOX5	ADRB2	MUC7	HLA-G	CCL11	SCYA11	HNMT	IL12B	NKSF2	IMD29	IL13	ALRH	BHR1	PLA2G7	PAFAH	PAFAD	SCGB3A2	UGRP1	TNF	TNFA	PHF11	NYREN34	PTGDR	AS1	ASRT1	NPSR1	GPR154	GPRA	VRR1	PGR14	ASRT2	CHI3L1
Asthma	genes_73	HLA-DQA1	IL1RL1	IL18R1	BTNL2	HLA-DRA	ORMDL3	IL6R	LRRC32	LOC729675	TSLP	PBX2	NOTCH4	C6ORF10	HLA-DQB1	HLA-DQA2	HLA-DOA	LOC338591	CDK2	IKZF4	PYHIN1	IL33	GSDMB	SLC30A8	HLA	DPB1	HLA-DQ	SMAD3	GSDMA	IL2RB	DENND1B	CRB1	PDE4D	TBX21	TBET	PTGER2	IRAK3	IRAKM	ASRT5	ALOX5	ADRB2	MUC7	HLA-G	CCL11	SCYA11	HNMT	IL12B	NKSF2	IMD29
Asthma and hay fever	genes_12	HLA-DQB1	TLR1	WDR36	IL1RL1	GSDMA	TSLP	IL33	SMAD3	ZBTB10	CLEC16A	FLG	ATOD2
Atopic dermatitis	genes_70	IL13	RAD50	CREBL1	TNXB	C11ORF30	LRRC32	FLG	IL1RL1	IL18R1	IL18RAP	HLA-C	GPSM3	C6ORF10	OR10A3	NLRP10	GLB1	CCDC80	LOC100630917	CARD11	ZNF365	CYP24A1	PFDN4	OVOL1	ACTL9	KIF3A	SCN5A	LQT3	VF1	HB1	SSS1	CMD1E	CDCD2	GJA5	CX40	ATFB11	ABCC9	SUR2	CMD1O	ATFB12	CANTU	SCN1B	GEFSP1	BRGDA5	ATFB13	SCN2B	ATFB14	KCNQ1	KCNA9
Atrial fibrillation	genes_115	PRRX1	CAV1	C9ORF3	SYNPO2L	SYNE2	HCN4	KCNN3	PMVK	PITX2	ZFHX3	CNTNAP2	CASPR2	NRXN4	CDFE	AUTS15	PTHSL1	SHANK2	CORTBP1	AUTS17	NLGN3	ASPGX1	AUTSX1	MECP2	RTT	PPMX	MRX16	MRX79	AUTSX3	MRXSL	MRXS13	CHD8	DUPLIN	KIAA1564	AUTS18	EIF4E	EIF4EL1	AUTS19	RPL10	DXS648	QM	AUTSX5	SLC9A9	AUTS16	TPH2	NTPH	ADHD7	DRD5	DRD1B
Autism	genes_10	TRIM33	BCAS2	DENND2C	AMPD1	NRAS	CSDE1	CASDE1	MACROD2	CDH10	CDH9
Autism spectrum disorder, attention deficit-hyperactivity disorder, bipolar disorder, major depressive disorder, and schizophrenia (combined)	genes_23	CACNB2	ITIH3	DPYD	MIR137	AS3MT	SYNE1	ANK3	CACNA1C	DCP1B	MHCREGION	MMP16	ODZ4	CCDC68	CNNM2	NT5C2	CSMD1	PCGEM1	ASCC1	p50	CTHRC1	MSR1	SCARA1	SRA
Axial length	genes_33	RSPO1	SNIP1	GNL2	EPHA10	DNALI1	CDCA8	C1ORF109	ZC3H11B	LOC388739	LOC728518	MGC4308	LOC648640	DOC1	C3ORF26	TBC1D23	FILIP1L	COL8A1	LAMA2	ARHGAP18	GJD2	ACTC1	PTCH1	NBCCS	BCNS	HPE7	PTCH2	RASA1	GAP	CMAVM	PKWS	SUFU	SUFUXL	SUFUH
Barrett's esophagus	genes_5	MHC	OR2D12	OR2D13	FOXF1	LOC732275
Basal cell carcinoma	genes_17	TGM3	RGS22	PADI6	RCC2	RHOU	TERT	CDKN2A	CDKN2B	KLF14	TP53	UBAC2	MC1R	EXOC2	CLPTM1L	PADI4	ARHGEF10L	HBB
Behcet's disease	genes_14	CCR1	CCR3	STAT4	KLRC4	ERAP1	TFCP2L1	PSORS1C1	MICA	MICB	DHFRP2	HCG22	IL23R	IL12RB2	IL10
Beta-2 microglubulin plasma levels	genes_11	HLA-A	SH2B3	ATXN2	HLA-B	HLA-C	TRIM31	MICA	UGT1A1	UGT1	GNT1	BILIQTL1
Beta thalassemia/hemoglobin E disease	genes_8	BCL11A	HBS1L	MYB	HBE1	HBG2	HBG1	HBD	HBBP1
Bilirubin levels	genes_13	UGT1A	UGT1A1	SLCO1B3	LOC339766	SLCO1B1	LST3	CCDC19	DCHS2	DGKD	PLA2R1	G6PD	LST-3TM12	SLCO1A2
Biomedical quantitative traits	genes_15	C12ORF51	CD46	LOC148696	LOC644502	FAM3C	FGFR3	ACH	KRAS	KRAS2	RASK2	NS	CFC2	RB1	TACC3	HRAS
Birth weight	genes_7	CCNL1	ADCY5	HMGA2	CDKAL1	LCORL	ADRB1	LEKR1
Bladder cancer	genes_19	TERC	ACTRT3	MYNN	LRRC34	LSP1	TP63	TMEM129	TACC3	FGFR3	TERT	CLPTML	NAT2	PSCA	CCNE1	CBX6	APOBEC3A	SLC14A1	MYC	GSTM1
Blood trace element (Cu levels)	genes_70	CCDC27	LOC388588	LRRC47	KIAA0562	DFFB	SELENBP1	PSMB4	POGZ	PCSK1	NEC1	PC1	PC3	BMIQ12	POMC	MC4R	NR0B2	SHP	PPARG	PPARG1	PPARG2	CIMT1	GLM1	SIM1	SDC3	SYND3	SDCN	AGRP	ART	AGRT	UCP3	ADRB2	ADRB3	CART	ENPP1	PDNP1	NPPS	M6S1	PCA1	ARHR2	COLED	GHRL	UCP1	PPARGC1B	PGC1B	PERC	PYY	LEP	OB
Blood trace element (Zn levels)	genes_9	CA1	CA2	CA3	CA13	SCAMP5	PPCDC	KLF8	ZXDA	ZXDB
Body mass index	genes_69	KCNQ1	ALDH2	MYL2	ITIH4	NT5C2	FTO	BDNF	SEC16B	MC4R	TMEM18	GIPR	QPCTL	ADCY3	RBJ	GNPDA2	CDKAL1	PCSK1	KLF9	COL6A5	POMC	TNNI3K	PMAIP1	GALNT10	MIR148A	NFE2L3	NEGR1	TFAP2B	LOC144233	ETV5	DNAJC27	MAP2K5	GP2	SH2B1	APOB48R	SULT1A2	AC138894.2	ATXN2L	TUFM	MTCH2	NDUFS3	CUGBP1	KCTD15	FAIM2	NRXN3	GPRC5B	IQCK	LBXCOR1	SLC39A8
Bone properties (heel)	genes_12	RSPO3	WNT16	SPTBN1	ESR1	CCDC170	MBL2	DKK1	TMEM135	GPATCH1	PTPRF	LAR	BNAH2
Brain connectivity	genes_7	MACROD2	NEDD4	UBE2A	LRRC20	CNTN4	TACR1	SPON1
Breast size	genes_17	PTHLH	LOC100129646	ZNF703	MRPS7P1	KCNU1	ZNF365	ALDH7A1P4	ADO	AREG	EREG	EPGN	AREGB	INHBB	LOC84931	GLI2	ESR1	C6ORF97
C-reactive protein	genes_37	APOE	CRP	HNF1A	LEPR	TREM2	APCS	DARC	FCER1A	DUSP23	OR10J1	OR10J5	OR10J3	OLFML2B	IFI16	FCRL6	IL1F10	IL1RN	TOMM40	OASL	C12ORF43	CRPP1	PTPN2	GPRC6A	IRF1	APOC1	IL6R	GCKR	NLRP3	PPP1R3B	ASCL1	HNF4A	RORA	SALL1	PABPC4	BCL7B	IL6	APOCII
C-reactive protein levels	genes_22	CRP	HNF1A	C12ORF43	OASL	ARG1	KALRN	HAPIP	DUO	CHDS5	MMP3	STMY1	CHDS6	CD36	CHDS7	BDPLT10	MEF2A	ADCAD1	LRP6	ADCAD2	CX3CR1	GPR13	V28
Calcium levels	genes_14	CASR	DGKD	GCKR	GATA3	CARS	DGKH	KIAA0564	CYP24A1	VKORC1L1	CSTA	WDR5B	KPNA1	C3ORF28	CCDC58
Cardiovascular disease risk factors	genes_28	CELSR2	APOB	BCHE	WDR1	LPL	MRC1	OASL	LIPC	CETP	TOMM40	GCKR	ABCG2	SLC17A4	HFE	PCSK7	LDLR	HERPUD1	APOE	CTLA4	IDDM12	CELIAC3	ALPS5	MYO9B	MYR5	CELIAC4	HLA-DQA1	CELIAC1	HLA-DQB1
Carotid intima media thickness	genes_42	ZHX2	APOC1	PINX1	PIK3CG	EDNRA	CTLA4	IDDM12	CELIAC3	ALPS5	MYO9B	MYR5	CELIAC4	HLA-DQA1	CELIAC1	HLA-DQB1	IL10	CSIF	GVHDS	CD244	NAIL	NKR2B4	SLAMF4	HLA-DRB1	SS1	MHC2TA	C2TA	NFKBIL1	PADI4	PADI5	PAD	PTPN22	PEP	PTPN8	LYP	SLC22A4	OCTN1	MIF	IL6	IFNB2	BSF2	HSF	HGF
Celiac disease	genes_53	HLA	RGS1	REL	AHSA2	IL18RAP	IL18R1	IL1RL1	IL1RL2	ITGA4	UBE2E3	CTLA4	ICOS	CD28	CCR1	CCR2	CCRL2	CCR3	CCR5	CCR9	IL12A	LPP	IL2	IL21	HLA-DQA1	HLA-DQB1	TNFAIP3	TAGAP	SH2B3	PTPN2	TNFRSF14	MMEL1	RUNX3	PLEK	CCR4	CD80	KTELC1	BACH2	MAP3K7	PTPRK	THEMIS	ZMIZ1	ETS1	CIITA	SOCS1	CLEC16A	ICOSLG	SLC9A4	SCHIP1
Celiac disease and Rheumatoid arthritis	genes_23	SH2B3	PTPN2	TRAF1	STAT4	DDX6	CD247	UBE2L3	UBASH3A	ELMO1	SPRED2	LBH	PTPRC	CD45	LCA	IFNL3	IL28B	CCR5	CMKBR5	CCCKR5	IDDM22	IFNG	IFG	IFI
Cervical cancer	genes_17	EXOC1	HLA-DPB2	GSDMB	MICA	HLA-DRB1	HLA-DQA1	HLA	UMOD	HNFJ1	FJHN	MCKD2	ADMCKD2	MUC1	PUM	MCKD1	PKD2	PKD1
Chronic hepatitis C infection	genes_13	HLA-DQB1	HLA-DQA1	IL-28B	HLA	DEPDC5	ITPA	IL28B	IL28A	IL29	BCR	CML	PHL	ALL
Chronic kidney disease	genes_66	SLC13A3	MPPED2	DDX1	ANXA9	FAM63A	PRUNE	BNIPL	LASS2	SETDB1	GCKR	IFT172	FNDC4	NAT8	NAT8B	ALMS1	TFDP2	SLC34A1	GRK6	RGS14	LMAN2	PRR7	F12	PFN3	VEGFA	PRKAG2	PIP5K1B	FAM122A	ATXN2	DACH1	UBE2Q2	FBX022	SLC7A9	CCDC123	ECAT8	CPS1	SLC22A2	TMEM60	RSBN1L	PHTF2	WDR37	SLC6A13	JARID1A	SLC6A12	WDR72	BCAS3	TBX2	C17ORF82	SHROOM3
Chronic lymphocytic leukemia	genes_35	MYNN	CAMK2D	IPCEF1	POT1	ACOXL	BCL2L11	SP110	SP140	IRF4	HLA	ACTA	FAS	SCN3B	GRAMD1B	RPLP1	IRF8	ACTA2	BCL2	TSPAN32	LEF1	CASP10	CASP8	CDKN2B	AS1	PMAIP1	ODF1	KLF10	BAK1	MYC	MNS1	RFXDC2	HLA-DRB5	PRKD2	STRN4	MPO
Chronic obstructive pulmonary disease-related biomarkers	genes_59	SCGB1A1	AHNAK	ASRGL1	APIP	EHF	SFTPD	ATP2C2	RP11-369J21.2	RP11-369J21.4	RP11-369J21.5	RP11-369J21.6	ANXA11	HLA-C	FGFR3P	RP11-479O17.4	PSORS1C1	CCHCR1	MUTYH	MYH	CTNNB1	MRD19	MSH2	COCA1	FCC1	HNPCC1	MLH1	COCA2	HNPCC2	PMS2	PMSL2	HNPCC4	MSH6	GTBP	HNPCC5	TGFBR2	HNPCC6	AAT3	MFS2	LDS2	MLH3	HNPCC7	EPCAM	ACSTD1	TROP1	M4S1	MIC18	DIAR5	HNPCC8
Circulating myeloperoxidase levels (serum)	genes_14	CFH	NOTCH4	C2	HLA	SIRPB2	C3	ARMD9	AHUS5	C4B	C4F	C4BD	C4A	C4S	C4AD
Colorectal cancer	genes_52	ZMIZ1	AS1	TCF7L2	MYRF	FEN1	FADS1	FADS2	CD9	PLEKHG6	TNFRSF1A	NXN	TGFB1	B9D2	DUSP10	PITX1	CCND2	SMAD7	HAO1	SLC25A28	NKX2-3	ABCC2	MRP2	EIF3H	MYC	GATA3	DIP2B	ATF1	GREM1	SCG5	LAMA5	PARP11	FGF23	FGF6	C12ORF5	RAD51AP1	CATSPER3	PCBD2	MIR4461ANDH2AFY	PLCB1	NABP1	CDKN1A	POLD3	SHROOM2	SLC22A3	MYNN	RHPN2	CDH1	BMP4
Complement C3 and C4 levels	genes_21	CFH	CFHR1	CFHR3	C3	HLA-A	HLA-C	C4	HLA-DRA	HLA-DRB	HLA-DQB	IL6	IFNB2	BSF2	HSF	HGF	NOD2	CARD15	IBD1	CD	ACUG	PSORAS1
Creatinine levels	genes_9	NAT8	NAT8B	ALMS1	DUSP11	TPRKB	SLC22A2	TBX2	SLC7A9	SHROOM3
Crohn's disease	genes_214	IL23R	TBC1D1	KLF3	HLA-DRB5	HLA-DQA1	HLA-DRB1	HLA-DRA	BTNL2	ITPR3	MIF1	IP6K3	LEMD2	MLN	RNASET2	FGFR1OP	CCR6	MIR3939	SMNDC1	DUSP5	RP11-525A16.1	STARD10	ATG16L2	FCHSD2	HLA-DQA2	HLA-DQB1	HLA-DOB	PSMB9	TNFSF15	LOC100129633	LOC645266	TNFSF8	ELF1	MICRORNA2276	SLC25A15	WBP4	STAT3	SOX11	PTPN22	DCLRE1B	ADAM30	FASLG	TNFSF18	UCN	SP140	ATG16L1	INPP5D	TXK	TEC
Dehydroepiandrosterone sulphate levels	genes_9	ZKSCAN5	SULT2A1	BMF	HHEX	CYP2C9	TRIM4	CYP3A43	BCL2L11	ARPC1A
Dietary macronutrient intake	genes_6	FGF21	FTO	FUT1	FUT2	IZUMO1	RASIP1
Dupuytren's disease	genes_17	RP11-415K20.1	WNT4	EPDR1	SFRP4	WNT2	EIF3E	RSPO2	C8ORF34	SULF1	RP11-341G2.1	DMRT2	DUXA	ZNF264	AL049691.1	MAFB	RP11-398F12.1	WNT7B
Educational attainment	genes_7	LOC100129158	LRRN2	LOC150577	BTN1A1	GBX2	TANK	LOC100128572
Endometriosis	genes_66	WNT4	LOC100289113	ZBTB40	GREB1	CDKN2B-ASI	CDKN2B	CDKN2A	ARF	VEZT	CDKN2BAS	KCNMA1	SLO	CASR	HHC1	PCAR1	FIH	EIG8	HYPOC1	GABRG2	GEFSP3	CAE2	ECA2	GABRA1	EJM5	ECA4	EIEE19	GABRB3	ECA5	CACNA1H	EIG6	ECA6	GABRD	GEFSP5	EIG10	EJM7	CLCN2	EGMA	EGI11	EJM8	LKPAT	CACNB4	EJM6	EA5	EIG9	ME2	ODS1	SLC2A1	GLUT1
Eosinophil counts	genes_5	IL1RL1	IKZF2	GATA2	SH2B3	IL5
Epilepsy (generalized)	genes_11	PNPO	ATAD4	CDK5RAP3	COPZ2	HSA-MIR-152	NFE2L1	CBX1	SNX11	SKAP1	ZEB2	CHRM3
Epstein-Barr virus immune response (EBNA-1)	genes_33	HLA-DRB1	HLA-DQB1	C6ORF15	PSORS1C1	HLA-B	BAT2	BAT4	EHMT2	PRRT1	NOTCH4	ASCC1	p50	CTHRC1	MSR1	SCARA1	SRA	DLEC1	DLC1	TGFBR2	HNPCC6	AAT3	MFS2	LDS2	DCC	MRMV1	RNF6	2016-12-01	LZTS1	F37	FEZ1	WWOX	FOR	SCAR12
Erythrocyte sedimentation rate	genes_28	CR1	C1ORF63	TMEM50A	TMEM57	CR1L	ASCC1	p50	CTHRC1	MSR1	SCARA1	SRA	DLEC1	DLC1	TGFBR2	HNPCC6	AAT3	MFS2	LDS2	DCC	MRMV1	RNF6	2016-12-01	LZTS1	F37	FEZ1	WWOX	FOR	SCAR12
Esophageal cancer	genes_15	RPL6	C12ORF51	CSNK1A1	ANP32A	PLCE1	PDE4D	ACAD10	RUNX1	UNC5CL	BRAP	ALDH2	ADH6	ADH1B	EWSR1	EWS
Esophageal cancer (squamous cell)	genes_7	HEATR3	HAP1	XBP1	ST6GAL1	SMG6	PTPN2	CHEK2
Ewing sarcoma	genes_7	TARDBP	EGR2	ADO	ZNF365	EIF2AK4	SRP14	BMF
Eye color	genes_7	HERC2	SLC24A4	OCA2	IRF4	SLC45A2	TYR	F7
Eye color traits	genes_6	NPLOC4	HGS	TTC3	DSCR9	HERC2	OCA
Factor VII	genes_12	MCF2L	AB116074	AK092739	AK123267	AB002360	F7	CR603372	F10	PROZ	FGA	FGB	FGG
Fasting insulin-related traits (interaction with BMI)	genes_11	COBLL1	GRB14	IRS1	PDGFC	UHRF1BP1	LYPLAL1	PPP1R3B	CHL1	TUBA3C	GCKR	IGF1
Fibrinogen	genes_40	ACTN1	C5ORF56	IRF1	CD300LF	CHD9	CPS1	DIP2B	FARP2	FGB	HGFAC	LRPAP1	IL1F10	IL1RN	IL1R1	IL1R2	IL6R	JMJD1C	LEPR	MS4A6A	MSL2	PCCB	NLRP3	PLEC1	PSMG1	SHANK3	ARSA	CPT1B	SNX13	PRPS1L1	SPPL2A	TOMM7	IL6	FGG	FGA	PLRG1	DCHS2	SLC22A5	SLC22A4	SLC9A3R1	NAT9
Folate pathway vitamin levels	genes_8	MTHFR	GPR51	FUT2	CUBN	TCN1	MUT	ALPL	NBPF3
Fractional exhaled nitric oxide (childhood)	genes_6	LYRM9	NOS2	ZPBP2	GSDMB	DLC1	ANK2
Freckles	genes_9	ASIP	SEC5L1	IRF4	TYR	MC1R	PTEN	MMAC1	GLM2	CWS1
Gamma glutamyl transpeptidase	genes_7	ZNF827	TBL2	MYL2	C12ORF51	HNF1A	GGT1	C22ORF36
Glioma	genes_8	TERT	CDKN2BAS	RTEL1	TNFRSF6B	CCDC26	CDKN2A	CDKN2B	PHLDB1
Glycated hemoglobin levels	genes_22	TMEM79	C1ORF85	CCT3	HBS1L	MYB	CYBA	MYO9B	ANK1	FN3K	G6PC2	ABCB11	CDKAL1	GCK	G6PC3	SPTA1	HFE	HK1	MTNR1B	ATP11A	TUBGCP3	TMPRSS6	SLC30A8
Glycemic traits	genes_6	GCK	MTNR1B	C12ORF51	CDKAL1	MYL2	OAS1
Glycemic traits (pregnancy)	genes_52	GCKR	HKDC1	SUPV3L1	SRGN	VPS26A	HK1	BACE2	PLAC4	C21ORF130	FAM3B	G6PC2	PCSK1	PPP1R3B	MTNR1B	KIR3DL1	NKAT3	NKB1	AMB11	KIR3DS1	IFNG	IFG	IFI	CXCL12	SDF1	CXCR1	IL8RA	IL4R	IL4RA	CCL3	SCYA3	MIP1A	CD209	CDSIGN	HLA-C	PSORS1	CCL2	SCYA2	MCP1	MCAF	IL10	CSIF	GVHDS	CCL3L1	SCYA3L1	LD78	TLR3	IIAE2	CCL11
Graves' disease	genes_26	SLAMF6	TG	WISP1	SLA	C1QTNF6	RAC2	GPR174	ITM2A	ABO	MHC	FCRL3	CD28	CTLA4	RHOH	CHRNA9	MUC21	C6ORF15	HLA-B	HLA	DRB1	DQA1	DQB1	DPB1	RNASET2	FGFR1OP	TSHR
Height	genes_277	IGFBP4	H6PD	RSRC1	SHOX2	PPP2R2A	ZBTB38	GDF5	HMGA2	CDK6	HIST1H2BF	DLEU7	MTMR11	AMZ1	LCORL	HHIP	GPR126	ADAMTSL3	C17ORF82	PRKG2	BMP2	BMP6	C6ORF173	C5ORF23	SPAG17	PCSK5	FNDC3B	EFEMP1	PROCR	ACAN	CABLES1	HMGA1	MFAP2	FRS2	PXMP4	CSH1	JAZF1	ATAD5	CENPO	ADCY3	POMC	GLT25D2	RYBP	L3MBTL3	C14ORF39	C6ORF106	GHSR	DOT1L	RFT1
Helicobacter pylori serologic status	genes_11	TLR10	TLR1	FAM114A1	TLR6	KLF3	FCGR2A	HSPA6	DARC	FY	GPD	WBCQ1
Hematological and biochemical traits	genes_35	GCKR	ABO	ALPL	GPLD1	PNPLA3	SAMM50	PARVB	BRAP	ALDH2	FAM23A	MRC1L1	FAM23B	MRC1	SLC14A2	CD163	GGT1	TMPRSS6	LIPC	APOA1	APOC3	APOA4	APOA5	CETP	HBS1L	MYB	WDR72	TNFRSF13B	RPL13A	RPS11	FCGRT	RCN3	DARC	FY	GPD	WBCQ1
Hematological parameters	genes_13	TMPRSS6	BYSL	CCND3	HFE	FBX07	HBS1L	MYB	TFR2	PTPN11	BAK1	AK3	GSDMA	ORMDL3
Hematology traits	genes_23	FADS1	TNFRSF13B	HBE1	HBB	HBD	HBBP1	HBG1	ALPHA-GLOBINCLUSTER	MPP1	DARC	ZBTB12	CFB	STK19	TMPRSS6	HBS1L	MYB	HFE	IFNGR1	IMD27A	IMD27B	CRFB4	IBD25	IFNAR2
Hepatitis B	genes_14	HLA-DQB2	HLA-C	UBE2L3	GRIN2A	HLA-DPA1	HLA-DPB1	HLA-DQB1	HAL-DQB2	IFNGR1	IMD27A	IMD27B	CRFB4	IBD25	IFNAR2
Hepatitis B vaccine response	genes_7	HLA-DRB1	BTNL2	HLA-DRA	C6ORF10	HLA-DR	HLA-DPB1	HLA
Hepatocellular carcinoma	genes_9	HLA-DQA1	HLA-DRB1	GRIK1	HLA-DQ	HLA-DR	MICA	KIF1B	UBE4B	PGD
Hippocampal atrophy	genes_5	APOE	F5	SELP	GCFC2	LHFP
HIV-1 control	genes_9	MICA	HLA-C	HLA-B	PSORS1C3	HCP5	ZNRD1	RNF39	HLA-A	SNORD52
Hodgkin's lymphoma	genes_32	EOMES	HBS1L	MYB	MICB	HLA-DRA	IL13	REL	PVT1	NR3C2	MLR	MCR	SARS2	BMPR2	PPH1	POVD1	MADH9	SMAD9	MADH6	PPH2	CAV1	BSCL3	CGL3	PPH3	LCCNS	KCNK3	TASK	PPH4	KCNMB1	NOS3	EPHX1	CPS1	PHN
Homocysteine levels	genes_20	MTHFR	MTR	CPS1	MUT	NOX4	DPEP1	CBS	MMACHC	SLC17A3	GTPB10	CUBN	HNF1A	FUT2	FANCA	APOA5	LIPI	LPDL	PRED5	GPD1	HTGTI
Hypertension	genes_36	GNAS	EDN3	FLJ32810	TMEM133	BAT2	BAT5	HFE	NPR3	C5ORF23	PLCE1	GPR39	RANBP3L	MYO6	NOV	ZFAT	MACROD2	UMOD	ATP2B1	TSHB	CHNG4	IGSF1	IGDC1	CHTE	NKX2-5	NKX2E	CSX	CHNG5	VSD3	HLHS2	PAX8	TSHR	CHNG1	THRA	ERBA1	THRA1	CHNG6
Hypertriglyceridemia	genes_28	ZNF259	KIAA0999	BUD13	APOC3	APOA5	APOA4	APOA1	ZNF512	PPM1G	NRBP1	KRTCAP3	IFT172	GCKR	FNDC4	C2ORF16	SLC18A1	LPL	INTS10	CABLES1	C18ORF45	FAM111B	POIKTMP	SFTPA2	SPA2	COLEC5	MUC5B	SFTPA1	SFTP1
Hypothyroidism	genes_21	LOC729792	HCG22	C6ORF15	HLA-C	HLA-B	DHFRP2	HCP5	KRT18P13	FOXE1	C9ORF156	VAV3	SH2B3	ATXN2	LOC100101246	BRAP	NAA25	C12ORF51	PTPN11	PHTF1	RSBN1	PTPN22
Idiopathic pulmonary fibrosis	genes_10	MUC5B	MUC5AC	TOLLIP	SPPL2C	CRHR1	MAPT	STH	KANSL1	BRSK2	TERT
IgA nephropathy	genes_7	DEFAS	TNFSF13	MPDU1	MTMR3	HLA-A	HLA-DRB1	HLA-DQA/B
IgE grass sensitization	genes_5	C11ORF30	LRRC32	TMEM232	SLCA25A46	HLAREGION
IgE levels	genes_12	HLA-C	HCG27	FCER1A	STAT6	NAB2	IL13	HLA-G	HLA-A	DARC	HLA-DQA2	OR10J3	RAD50
IgG glycosylation	genes_22	B4GALT1	SYNGR1	TAB1	MGAT3	CACNA1I	SUV420H1	SMARCB1	DERL3	FUT8	IL6ST	ANKRD55	ST6GAL1	RECK	HLA-DQA2	HLA-DQB2	ABCF2	SMARCD3	PRRT1	SLC38A10	IKZF1	LAMB1	BACH2
Immune reponse to smallpox (secreted IFN-alpha)	genes_18	WDR92	ECSM2	TMEM173	LOC100128265	ZNF827	MNAT1	MAMLD1	TIMELESS	KCND3	LOC152118	COL4A4	RAB14	ATP10A	PHEX	LOC728241	OR2H1	LOC344332	CEP110
Immune reponse to smallpox (secreted IL-1beta)	genes_8	FLJ44385	MTHFD2L	EPGN	LOC392008	SLC15A1	SUPV3L1	VPS26A	LOC389936
Immune reponse to smallpox (secreted IL-2)	genes_56	GAPDHL19	RFT1	TOMM20	ITIH3	ITIH4	CNTN5	GRIN2B	NGFR	AUTS2	NLRC4	CARD12	CLAN	IPAF	AIFEC	FCAS4	ADAM17	TACE	NISBD1	EGFR	NISBD2	NLRP12	NALP12	PYPAF7	RNO	FCAS2	PLCG2	FCAS3	APLAID	NLRP3	CIAS1	FCU	FCAS1	NALP3	PYPAF1	ATG16L1	APG16L	IBD10	ABCB1	PGY1	MDR1	IBD13	CLCs	IRF5	IBD14	SLEB10	IL23R	IBD17	IRGM
Immune response to smallpox vaccine (IL-6)	genes_32	MEX3C	PDE4D	LTBP1	MKX	LOC388460	GPR158	ZHX2	SPIRE1	PCDH15	PRKCQ	ATG16L1	APG16L	IBD10	ABCB1	PGY1	MDR1	IBD13	CLCs	IRF5	IBD14	SLEB10	IL23R	IBD17	IRGM	LRG47	IFI1	IBD19	CRFB4	IBD25	IL10RA	IL10R	IBD28
Inflammatory biomarkers	genes_38	BCO2	IL18	TEX12	SRD5A2	DPY30	SPAST	SLC30A6	NLRC4	IL1F10	ABO	CR1	DARC	CADM3	CRP	HBB	IL2RA	ATG16L1	APG16L	IBD10	ABCB1	PGY1	MDR1	IBD13	CLCs	IRF5	IBD14	SLEB10	IL23R	IBD17	IRGM	LRG47	IFI1	IBD19	CRFB4	IBD25	IL10RA	IL10R	IBD28
Inflammatory bowel disease	genes_236	TNFRSF18	TNFRSF4	TNFRSF9	IL23R	IL12RB2	RORC	UBQLN4	RIT1	MSTO1	CD48	SLAMF1	ITLN1	CD244	F11R	USF1	SLAMF7	ARHGAP30	FCGR2A	FCGR2B	FCGR3A	HSPA6	FCGR3B	FCRLA	C1ORF53	KIF21B	IL10	IL20	IL19	IL24	PIGR	MAPKAPK2	FAIM3	RASSF5	ADCY3	FOSL2	BRE	REL	C2ORF74	KIAA1841	AHSA2	SPRED2	IL1R2	IL18RAP	IL18R1	IL1R1	IL1RL1	IL1RL2	IFIH1
Inflammatory bowel disease (early onset)	genes_15	HORMAD2	MTMR3	LIF	IL27	CCDC101	CLN3	EIF3C	NUPR1	SULT1A1	SULT1A2	ZMIZ1	ITGA3	CD49C	GAPB3	ILNEB
Insulin-like growth factors	genes_5	IGFBP3	TNS3	SORCS2	NUBP2	IGFALS
Interstitial lung disease	genes_9	LRRC34	FAM13A	TERT	DSP	OBFC1	MUC2	ATP11A	MAPT	DPP9
Intracranial aneurysm	genes_10	CDKN2B-AS1	EDNRA	SOX17	CDKN2A	CDKN2B	CNNM2	STARD13	RBBP8	BOLL	PLCL1
Intracranial volume	genes_8	RSPO3	RNF146	CENPW	MAPT	GRN	CRHR1	STH	ITPKC
Iron status biomarkers	genes_16	TF	HFE	PCSK7	TMPRSS6	APOA	HIST1H2BJ	TLR1	TIL. LPRS5	LTA	TNFB	TLR2	TIL4	PRKN	PARK2	PDJ	LPRS2
Kawasaki disease	genes_10	BLK	CD40	FAM167A	HLA-DQB2	HLA-DOB	MLF1IP	NUMBL	MIA	FCGR2A	ITPKC
Leprosy	genes_8	IL23R	RAB32	CYLD	HLA-DR-DQ	RIPK2	TNFSF15	C13ORF31	NOD2
Lipid metabolism phenotypes	genes_37	FCGR2B	FCGR2A	ALB	PPP1R11	CPT1A	PCSK9	ANGPTL3	MLXIPL	LPL	ABCA1	FADS1	FADS2	FADS3	APOA1	APOC3	APOA4	APOA5	LIPC	PDXC1	C20:2	C20:3	CETP	LIPG	LDLR	APOE	APOC1	APOC2	PLTP	ABCG5	ABCG8	APOB	2-APOE	CELSR2	PSRC1	SPRT1	GCKR	TRIB1
Lipid traits	genes_15	DOCK7	HMGCR	LPL	ABO	APOA1	APOC3	APOA4	APOA5	LIPC	TOMM40	CETP	APOC1	APOE	GCKR	PCDH7
Lipoprotein-associated phospholipase A2 activity and mass	genes_12	CETP	PLA2G7	MS4A4E	APOC1	APOE	SORT1	SCARB1	TMEM49	CELSR2	LDLR	ZNF259	PSRC1
Liver enzyme levels (alkaline phosphatase)	genes_37	ALPL	NBPF3	ABCB11	ALDH5A1	GPLD1	PPP1R3B	TRIB1	ALDOB	C9ORF125	ABO	JMJD1C	NRBF2	C11ORF10	FADS1	FADS2	ST3GAL4	HPR	PMFBP1	ASGR1	DLG4	FUT2	ABHD12	GINS1	PYGB	MYC	BCL10	IMD37	PRF1	HPLH2	FLH2	RAD54B	RAD54L	HR54	HRAD54	CASP10	MCH4	ALPS2
Liver enzyme levels (gamma-glutamyl transferase)	genes_44	RSG1	EPHA2	CCBL2	PKN2	CEPT1	DENND2D	DPM3	EFNA1	PKLR	C2ORF16	GCKR	MYO1B	STAT4	EFHD1	LOC100129166	SLC2A2	ZNF827	CDH6	ITGA1	MLIP	MLXIPL	DLG5	HNF1A	C12ORF27	C14ORF73	RORA	CD276	DYNLRB2	FLJ37644	SOX9	ATP8B1	NEDD4L	FUT2	MICAL3	DDT	DDTL	GSTT1	GSTT2B	MIF	GGT1	GGTLC2	MAGT1	IAP	XMEN
Lymphoma	genes_10	HLA-DRB5	HLA-DQA1	LPXN	HLA-DRA	HLA-DRB1	BTLN2	HLA-DQB1	HLA-DQA2	HLA-DQB2	TAP2
Magnesium levels	genes_6	MUC1	SHROOM3	ATP2B1	TRPM6	DCDC5	MDS1
Male-pattern baldness	genes_37	TARDBP	HDAC4	HDAC9	AUTS2	SETBP1	PAX1	FOXA2	AR	EDA2R	BQ013595	BE789145	CDKN2A	MTS1	P16	MLM	CMM2	CDK4	CMM3	MC1R	SHEP2	CMM5	XRCC3	CMM6	TERT	TCS1	EST2	DKCA2	DKCB4	PFBMFT1	CMM9	MITF	WS2A	CMM8	PTEN	MMAC1	GLM2	CWS1
Mean corpuscular hemoglobin concentration	genes_21	ALPHA-GLOBINCLUSTER	HBE1	HBB	HBD	HBBP1	HBG1	CDT1	HBS1L	MYB	TMPRSS6	ALDH2	SLC12A7	ABO	BGLAP	PAQR6	SMG5	TMEM79	C1ORF85	VHLL	CCT3	C1ORF182
Melanoma	genes_18	FTO	CASP8	ATM	MX2	TERT	CLPTM1L	CDKN2A	MTAP	TYR	MC1R	ARNT	SETDB1	LASS2	ANXA9	MCL1	CTSK	CDC91L1	MTP
Menarche (age at onset)	genes_46	ZNF483	LIN28B	TMEM38B	INHBA	RXRG	FUSSEL18	PLCL1	CA10	BSX	CCDC85A	PHF15	VGLL3	NR4A2	TRA2B	ETV5	PXMP3	MKL2	CRTC1	GAB2	BEGAIN	TRIM66	TMEM108	NPHP3	ARNTL	RBM6	TMEM18	C6ORF173	TRMT11	NFAT5	SEC16B	PRDM13	MCHR2	KLHDC8B	FTO	PCSK2	KDM3B	SLC44A1	FKTN	FSD1L	TAL2	ZNF462	HACE1	E3UBIQUITINPROTEINLIGASE1	BVES	POPDC3	MTP
Metabolic syndrome	genes_25	G6PC2	TMEM195	DGKB	GCK	CAMK2B	MTNR1B	GALNT2	APOB	HCG26	MICB	LPL	ABCA1	NR1H3	LIPC	CETP	EDC4	SMEK2	GCKR	MLXIPL	ZNF259	TOMM40	APOE	FTO	APOA5	BUD13
Metabolic syndrome (bivariate traits)	genes_18	LOC100128354	CETP	LPL	LIPC	LOC100129150	BUD13	ZNF259	PDCD1	SLEB2	HLA-DQB1	CELIAC1	HLA-DRB1	SS1	TNFRSF1A	TNFR1	TNFAR	FPF	MS5
Multiple myeloma	genes_22	MYNN	TERC	PSORS1C1	CCHCR1	CDSN	TCF19	POU5F1	TNFRSF13B	CBX7	DNAH11	ULK4	PDCD1	SLEB2	HLA-DQB1	CELIAC1	HLA-DRB1	SS1	TNFRSF1A	TNFR1	TNFAR	FPF	MS5
Multiple sclerosis	genes_103	RNASEL	PTGER4	C6ORF10	EOMES	MLANA	THADA	CD58	HLA-B	HLA-DRB1	IL2RA	STAT3	AGAP2	CYP27B1	AHI1	BACH2	BATF	C1ORF106	KIF21B	C3ORF1	TMEM39A	CD5	CD6	CD86	CLEC16A	CLECL1	CYP24A1	DKKL1	EVI5	EXTL2	GPR65	HHEX	IL12B	IL22RA2	IL7R	IRF8	MALT1	MAPK1	MERTK	MMEL1	MPV17L2	MYC	OLIG3	NCOA5	CD40	NFKBIZ	ODF3B	SCO2	PLEK
Multiple sclerosis (OCB status)	genes_37	BTNL2	HLA-DRA	HLA-DRB1	HLA-DQA1	HLA-DQB1	HLA-DQA2	PSMA6	PROS27	P27K	F7	F13A1	F13A	ESR1	ESR	ESTRR	GCLC	GLCLC	GCLM	GLCLR	ITGB3	GP3A	GT	BDPLT2	BDPLT16	LGALS2	LRP8	APOER2	MCI1	LTA	TNFB	MIAT	C22orf35	OLR1	LOX1	TNFSF4	GP34	OX4OL
Myocardial infarction	genes_20	PLCL2	AP3D1	DOT1L	SF3A2	ALDH2	CDKN2A	CDKN2B	ZNF644	MYP21	CCDC111	MYP22	LRPAP1	A2MRAP	MYP23	SCO2	CEMCOX1	MYP6	LEPREL1	P3H2	MCVD
Myocardial infarction (early onset)	genes_14	CDKN2A	CDKN2B	CELSR2	PSRC1	SORT1	MIA3	CXCL12	SLC5A3	MRPS6	KCNE2	PHACTR1	WDR12	LDLR	PCSK9
Myopia (pathological)	genes_26	VIPR2	SNTB1	LOC100129620	DHX15	PTPRN2	DENND1A	FLI1	PML	ASPA	LOC646021	ZNF536	ZNF285A	ZC3H11B	MIPEP	C1QTNF9B-AS1	C1QTNF9B	MYP11	DNMT1	MCMT	HSN1E	ADCADN	HCRT	OX	NRCLP1	MOG	NRCLP7
N-glycan levels	genes_11	FUT8	HNF1A	C12ORF43	OASL	NRTN	FUT6	FUT3	TP53	P53	LFS1	BCC7
Narcolepsy	genes_10	TRA	P2RY11	DNMT1	TRB	IL10RB	INFAR1	ZNF365	HLA-DQA2	TRA-ALPHA	TRAJ10
Nasopharyngeal carcinoma	genes_27	HLA	HLA-A	HLA-B	HLA-C	HLA-DQ	HLA-DR	TNFRSF19	MDS1	EVI1	GABBR1	HLA-F	CLCN5	CLCK2	NPHL2	DENTS	NPHL1	SLC34A1	SLC17A2	NPT2	NPHLOP1	FRTS2	SLC9A3R1	EBP50	NHERF1	NPHLOP2	ZNF365	UAN
Neonatal lupus	genes_27	TNF	NFKBIL1	LTA	LTB	AIF1	COL4A1	POREN1	HANAC	ICH	UMOD	HNFJ1	FJHN	MCKD2	ADMCKD2	REN	HNFJ2	XPNPEP3	APP3	NPHPL1	CFHR5	CFHL5	FHR5	CFHR5D	CD151	PETA3	SFA1	MER2
Nephrolithiasis	genes_30	RGS14	SLC34A1	PFN3	F12	INMT	FAM188B	AQP1	DGKH	COL4A1	POREN1	HANAC	ICH	UMOD	HNFJ1	FJHN	MCKD2	ADMCKD2	REN	HNFJ2	XPNPEP3	APP3	NPHPL1	CFHR5	CFHL5	FHR5	CFHR5D	CD151	PETA3	SFA1	MER2
Nephropathy	genes_32	CFH	CFHR3	CFHR1	CFHR4	CHFR2	CFHR5	TAP2	TAP1	PSMB8	PSMB9	HLA-DPA1	HLA-DPB1	HLA-DPB2	HORMAD2	MTMR3	LIF	OSM	HLA-DRB1	HLA-DQA1	HLA-DQB1	PMX2B	NBPHOX	PHOX2B	NBLST2	NME1	NM23	KIF1B	CMT2A	CMT2A1	NBLST1	ALK	NBLST3
Nephropathy (idiopathic membranous)	genes_5	HLA-DQA1	PLA2R1	LY75	ITGB6	RBMS1
Neuroblastoma	genes_67	HACE1	LIN28B	BARD1	LINC00340	FLJ44180	LMO1	HSD17B12	FLJ22536	PCSK1	NEC1	PC1	PC3	BMIQ12	POMC	MC4R	NR0B2	SHP	PPARG	PPARG1	PPARG2	CIMT1	GLM1	SIM1	SDC3	SYND3	SDCN	AGRP	ART	AGRT	UCP3	ADRB2	ADRB3	CART	ENPP1	PDNP1	NPPS	M6S1	PCA1	ARHR2	COLED	GHRL	UCP1	PPARGC1B	PGC1B	PERC	PYY	LEP	OB
Non-obstructive azoospermia	genes_34	PRMT6	PEX10	MMEL1	SOX5	LOC100289473	SUMO1	UBL1	SMT3	OFC10	BMP4	BMP2B1	BMP2B	MCOPS6	OFC11	MSX1	HOX7	HYD1	OFC5	STHAG1	ECTD3	IRF6	VWS	LPS	PIT	PPS1	OFC6	TP63	TP73L	KET	EEC3	SHFM4	LMS	RHS	OFC8
Obesity	genes_101	HS6ST3	ZZZ3	GNAT2	HNF4G	MRPS33P4	ADCY9	FTO	TMEM18	MC4R	GNPDA2	SEC16B	BDNF	TFAP2B	LOC144233	ADCY3	POMC	NRXN3	NEGR1	GIPR	ETV5	SH2B1	MAP2K5	C5ORF37	RPL27A	FANCL	GPRC5B	TNNI3K	LINGO2	OLFM4	RABEP2	RPTOR	CADM2	HOXB5	KCNMA1	NCAM2	MAF	PRKCH	LEPR	PACS1	RMST	TNKS	MSRA	PCSK1	NEC1	PC1	PC3	BMIQ12	NR0B2
Obesity-related traits	genes_45	TMEM229B	COL4A1	TSEN34	MBOAT7	MTNR1B	LOC642791	ABO	DARC	FCER1A	OR10J5	OR10J1	CCR3	CCR2	DFNB31	RASGEF1A	C21ORF34	CTCFL	HMG1L1	ARHGAP11A	SCG5	ZNF259	APOA5	XPA	FOXE1	MATK	FTO	PRKN	PARK2	PDJ	LPRS2	AKT1	CWS6	CTNNB1	MRD19	PIK3CA	CLOVE	MCAP	MCM	MCMTC	CWS5	CDH1	UVO	LCAM	ECAD	OPCML
Orofacial clefts	genes_22	IRF6	PAX7	THADA	EPHA3	SPRY2	NOG	KIAA1598	VAX1	PVT1	GSDMC	PDB4	SQSTM1	P62	PDB3	TNFRSF11A	RANK	ODFR	OFE	OPTB7	TNFRSF11B	OPG	OCIF
Ovarian cancer	genes_36	MYC	CHMP4C	FABP5	PMP2	FABP4	FABP12	IMPA1	SLC10A5	ZFAND1	SNX16	MLLT10	NEBL	C10ORF113	C10ORF114	SKIDA1	DNAJC1	HNF1B	ACACA	C17ORF78	TADA2A	DUSP14	SYNRG	DDX52	TBC1D3F	TBC1D3	MRPL45	GPR179	SOCS7	ARHGAP23	BRIP1	HOXD1	HOXD3	THEM75	BNC2	LOC648570	CNTLN
Paget's disease	genes_40	CSF1	EPS8LS	NUP205	TM7SF4	OPTN	RIN3	PML	TNFRSF11A	PALLD	KIAA0992	PNCA1	PALB2	FANCN	PNCA3	BRCA1	PSCP	BROVCA1	PNCA4	STK11	PJS	LKB1	TP53	P53	LFS1	BCC7	MADH4	DPC4	SMAD4	JIP	MYHRS	KRAS	KRAS2	RASK2	NS	CFC2	BRCA2	FANCD1	BROVCA2	GLM3	PNCA2
Palmitoleic acid (16:1n-7) plasma levels	genes_31	GCKR	C2ORF16	ZNF512	XAB1	HIF1AN	SEC31B	NDUFB8	WNT8B	SCD	NAP5	PKD2L1	C11ORF0	C11ORF9	FADS1	FADS2	FEN1	PRSS1	TRY1	SPINK1	PSTI	PCTT	TATI	TCP	PRSS2	TRY2	CTRC	CLCR	CFTR	ABCC7	CF	MRP7
Pancreatic cancer	genes_9	BACH1	DAB2	PRLHR	TFF1	FAM19A5	KLF5	KLF12	NR5A2	ABO
Pancreatitis	genes_80	PRSS1	PRSS2	CLDN2	MORC4	RIPPLY1	TBC1D8B	UCHL1	PARK5	NDGOA	ATP6AP2	ATP6M8-9	XMRE	MRXSH	XPDS	TRPM7	LTRPC7	CHAK	ALSPDC	GBA	ADH1C	ADH3	MAPT	MTBT1	DDPAC	MSTD	TBP	SCA17	HDL4	TAF1	TAF2A	CCG1	BA2R	DYT3	SNCA	NACP	PARK1	PARK4	GIGYF2	KIAA0642	PARK11	HTRA2	OMI	PARK13	PRSS25	PLA2G6	IPLA2	INAD1	NBIA2B
Parent of origin effect on language impairment (paternal)	genes_5	C14ORF21	DHRS1	CIDEB	ADCY4	LTB4R
Parkinson's disease	genes_33	LRRK2	MAPT	GBA	HUSEYO	SNCA	HLA	GAK	DGKQ	STH	LOC642072	WNT3	RIT2	MCCC1	LAMP3	SCARB2	SYT11	ACMSD	STK39	BST1	HLA-DRB5	CCDC62	HIP1R	HLA-DRA	PARK16	SLC45A3	NUCKS1	RAB7L1	SLC41A1	PM20D1	C17ORF69	KIAA1267	LOC644246	NSF
Phospholipid levels (plasma)	genes_37	FADS1	FADS2	FADS3	ZNF600	LIPC	AGPAT1	SYT9	PLEKHH1	PNLIPRP2	ABHD3	CDK17	ILKAP	KCNH7	DLG2	ELOVL2	KLF12	ITGA9	OR812	PDXDC1	GCKR	PKD2L1	PCDH20	ALG1	ALG14	APOA5	PAQR9	CDH8	C11ORF10	C11ORF9	DAGLA	FEN1	RAB3IL1	HERV	FRD	BEST1	FTH1	SYCP2L
Phosphorus levels	genes_14	ALPL	NBPF3	CASR	CCDC58	ITPR3	LEMD2	MLN	PDE7B	FGF6	RAD51AP1	FGF23	PAI1	PLANH1	SERPINE1
Plasma homocysteine levels (post-methionine load test)	genes_5	GNMT	CBS	PSPH	ALDH1L1	CPS1
Plasminogen activator inhibitor type 1 levels (PAI-1)	genes_9	SERPINE1	ACHE	SLC12A9	TRIP6	SRRT	UFSP1	EPHB4	MUC3	ARNTL
Polycystic ovary syndrome	genes_19	FSHR	C9ORF3	YAP1	RAB5B	SUOX	HMGA2	TOX3	INSR	SUMO1P1	LHCGR	GTF2A1L	ZFP36L2	LOC100129726	THADA	DENND1A	MAPT	MTBT1	DDPAC	MSTD
Primary biliary cirrhosis	genes_28	TNFSF15	POU2AF1	IL7R	IKZF3	ZPBP2	GSDMB	ORMDL3	CD80	DENND1B	STAT4	NFKB1	CXCR5	TNFRSF1A	RAD51L1	CLEC16A	MAP3K7IP1	IL12RB2	IL12A	MHC	IRF5	SPIB	PLCL2	RPS6KA4	TNFAIP2	TNPO3	HLA-DQB1	C6ORF10	BTNL2
Progressive supranuclear palsy	genes_66	STX6	EIF2AK3	MOBP	MAPT	IRF4	CD8B	EHBP1	KIAA0903	HPC12	MSMB	HPC13	ELAC2	HPC2	COXPD17	RNASEL	RNS4	PRCA1	HPC1	BRCA2	FANCD1	BROVCA2	GLM3	PNCA2	MSR1	SCARA1	SRA	KLF6	COPEB	BCD1	ZF9	MAD1L1	TXBP181	HPCQTL19	CHEK2	RAD53	CHK2	CDS1	LFS2	HPC5	HIP1	PTEN	MMAC1	GLM2	CWS1	HPC3	HPC4	CD82	SAR2
Proinsulin levels	genes_10	ARAP1	MADD	PCSK1	TCF7L2	VPS13C	C2CD4A	C2CD4B	SLC30A8	LARP6	SGSM2
Prostate-specific antigen levels	genes_10	SLC45A3	KLK3	ATF7IP	KLK2	KLKP1	NUCKS1	RAB7L1	SLC41A1	FLJ32569	MSMB
Prostate cancer	genes_280	SRRM1P1	POU5F1B	MYC	MSMB	CALM2P1	SOX9	KLK3	ADAM15	ADAR	CKS1B	DCST1	DCST2	DPM3	EFNA1	EFNA3	EFNA4	FLAD1	KCNN3	LENEP	LOC10050	LOC100505666	MIR4258	PBXIP1	PMVK	PYGO2	SHC1	SLC50A1	ZBTB7B	LOC127841	LRRN2	MDM4	PIK3C2B	PLEKHA6	PPP1R15B	C2ORF48	CYS1	GRHL1	KLF11	MIR4261	RRM2	TAF1B	ANO7	ATG4B	BOK	BOK-AS1	DTYMK	FARP2	HDLBP
Protein quantitative trait loci	genes_21	IL6R	CCL4L2	LPA	IL18	ABO	PAFAH1B2	PDZRN4	CNTN1	HS3ST3B1	HLA-C	PSORS1	TRAF3IP2	C6orf5	ACT1	CIKS	C6orf4	C6orf6	PSORS13	CANDF8	IL23R	IBD17
Prothrombin time	genes_5	F7	EDEM2	TRPC4AP	PROCR	MYH7B
Psoriasis	genes_21	IL12B	TRAF3IP2	HLA-C	REL	IFIH1	ERAP1	NFKBIA	TYK2	LCE3D	NOS2	FBXL19	POL3S	PSMA6	TNIP1	IL13	TNFAIP3	IL23A	STAT2	IL23R	LCE3A	SPATA2
Pubertal anthropometrics	genes_9	MAPK3	MAMSTR	ADCY3	DNAJC27	POMC	VGLL3	LIN28B	UBE3B	BPIDS
Refractive error	genes_36	RBFOX1	CHRNG	PRSS56	CACNA1D	LAMA2	CHD7	TOX	ZMAT4	RORB	CYP26A1	BICC1	GRIA4	RDH5	PCCA	ZIC2	GJD2	RASGRF1	MYO1D	KCNJ2	LOC100506035	KCNQ5	TJP2	PTPRR	SIX6	SHISA6	BMP2	ACTC1	GOLGA8B	TFE3	RCCX1	MET	PRCC	RCCP1	FH	HLRCC	MCUL1
Relative hand skill in reading disability	genes_5	PCSK6	VIMP	LOC100507472	CHSY1	SNRPA1
Renal cell carcinoma	genes_6	MYC	PVT1	ZEB2	ITPR2	EPAS1	SCARB1
Response to anti-retroviral therapy (ddI/d4T) in HIV-1 infection (Grade 3 peripheral neuropathy)	genes_5	IL2RA	CXCL12	PTPRB	TANK	HDAC9
Response to fenofibrate (adiponectin levels)	genes_6	DDX54	TPCN1	SLC24A6	OAS1	OAS2	OAS3
Response to serotonin reuptake inhibitors in major depressive disorder (plasma drug and metabolite levels)	genes_10	CYP2C19	CYP2C9	TRIML1	SEPT	CYP2D6	LOC100132273	LOC388906	CYP2D6*4	CYP2D6*10	CYP2D6*14
Response to statin therapy	genes_8	LPA	CLMN	FLJ45244	DICER1	LOC646909	DUSP4	KIF13B	SLCO1B1
Restless legs syndrome	genes_8	MEIS1	BTBD9	PTPRD	MAP2K5	SKOR1	TOX3	BC034767	LBXCOR1
Retinal arteriolar caliber	genes_33	TMEM161B	MEF2C	SFRS2	MFSD11	JMJD6	MXRA7	IL10	CSIF	GVHDS	CD244	NAIL	NKR2B4	SLAMF4	HLA-DRB1	SS1	MHC2TA	C2TA	NFKBIL1	PADI4	PADI5	PAD	PTPN22	PEP	PTPN8	LYP	SLC22A4	OCTN1	MIF	IL6	IFNB2	BSF2	HSF	HGF
Retinal vascular caliber	genes_23	RASIP1	IZUMO1	FUT1	FUT2	CA11	FGF21	FLJ36070	VTA1	NMBR	ATXN2	PTPN11	SH2B3	MEF2C	NOD2	CARD15	IBD1	CD	ACUG	PSORAS1	HLA-DRB1	SS1	BTNL2	SS2
Rheumatoid arthritis	genes_124	SPRED2	AFF3	CCR6	TRAF1	DPP4	CDK5RAP2	MHC	HLA-DQB1	HLA-DQA2	GATSL3	PTPN22	HLA朌RB1	TNFAIP3	ACOXL	ANKRD55	ARID5B	ATG5	ATM	BLK	C1QBP	C4ORF52	C5ORF30	CCL19	CCL21	CD2	CD226	CD28	CD40	CDK2	CDK6	CEP57	CFLAR	CASP8	COG6	CTLA4	CXCR5	DNASE1L3	ABHD6	PXK	EOMES	ETS1	FADS1	FADS2	FADS3	GATA3	GRHL2	HLA-DRB1	IFNGR2
Sarcoidosis	genes_6	BTNL2	CCDC88B	KCNK4	PRDX5	BAD	GPR137
Serum albumin level	genes_13	GCKR	FNDC4	HPN	SCN1B	SERPINF2	WDR81	TNFRSF11A	ZCCHC2	FRMD5	WDR76	GCKR-FNDC4	RPS11	FCGRT
Serum metabolite levels	genes_14	ACE	KLKB1	GATM	CPS1	NAT8	ACY3	ACSM2B	THEM4	SIAE	SLC6A13	ADH4	PKD2L1	UGT1A	TREH
Serum prostate-specific antigen levels	genes_6	TERT	FGFR2	MSMB	TBX3	HNF1B	KLK3
Serum protein levels (sST2)	genes_5	IL1RL1	SLC9A4	IL1R1	IL1RL2	IL18RAP
Serum thyroid-stimulating hormone levels	genes_7	XKR4	SBF1P1	TMEM68	TGS1	LYN	FOXE1	XPA
Sex hormone-binding globulin levels	genes_14	PRMT6	GCKR	ZBTB10	JMJD1C	SLCO1B1	NR2F2	SHBG	ZNF652	TDGF3	BAIAP2L1	UGT2B15	FXR2	SAT2	ATP1B2
Sexual dimorphism in anthropometric traits	genes_7	VEGFA	COBLL1	SNORA70F	GRB14	LYPLAL1	SLC30A10	ZC3H11B
Sj鰃ren's syndrome	genes_8	GTF2I	GTF2IRD1	STAT4	TNFAIP3	HLA-DRB1	HLA-DQA1	HLA-DPB1	COL11A2
Smoking behavior	genes_10	CYP2A6	CHRNA5	CHRNA3	LOC100188947	EGLN2	BDNF	DBH	CHRNB3	CHRNA6	RAB4D
Social communication problems	genes_6	SCN11A	XIRP1	WDR48	GORASP1	TTC21A	CSRNP1
Sphingolipid levels	genes_18	PLD2	ATP10D	PAPD7	SGPP1	FADS1	FADS2	FADS3	LPAR2	CNTNAP4	SPTLC3	LASS4	APOE-C1	APOE-C2	APOE-C4	PDE4D	DPDE3	STRK1	ACRDYS2
Stevens-Johnson syndrome and toxic epidermal necrolysis (SJS-TEN)	genes_12	BAT1	HCP5	MICC	PPIAP9	PSORS1C1	POLR2LP	CCHCR1	TCF19	POU5F1	HLA-C	PSORS1C3	HLA-B*5801
Stroke (ischemic)	genes_5	HDAC9	PITX2	ZFHX3	CDC5L	SUPT3H
Sudden cardiac arrest	genes_6	BAZ2B	ACYP2	ZNF385B	GRIA1	ESR1	KCTD1
Systemic sclerosis	genes_16	IRF8	IRF5	NOTCH4	HLA-DQB1	HLA-DRA	HLA-DPA1	HLA-DPB1	HLA-DQA1	HLA-DRB1	PSORS1C1	HLA	DQB1	TNIP1	STAT4	CD247	TNPO
Tanning	genes_8	IRF4	TYR	HERC2	MC1R	ASIP	MATP	EXOC2	GRM5
Telomere length	genes_7	CSNK2A2	DKK2	PAPSS1	TERC	OBFC1	ZNF676	CTC1
Triglycerides	genes_148	APOA5	A4	C3	A1	AKR1C4	ANGPTL3	APOA1	CAPN3	CETP	CILP2	CYP26A1	FADS1	FADS2	FADS3	FRMD5	FTO	GALNT2	GCKR	INSR	IRS1	JMJD1C	KLHL8	LIPC	LPL	LRP1	LRPAP1	MAP3K1	MET	MIR148A	MLXIPL	MPP3	MSL2L1	NAT2	PDXDC1	PEPD	PIGV	NR0B2	PINX1	PLA2G6	PLTP	RSPO3	TIMD4	TRIB1	VEGFA	ZNF664	APOA	APOC	APOC1
Tuberculosis	genes_8	SMOC1	WT1	GATA6	CTAGE1	RBBP8	CABLES1	CAPN10	NIDDM1
Tumor biomarkers	genes_10	B3GNT3	ABO	FUT6	FUT2	FAM3B	AFP	HISPPD2A	CA11	CAPN10	NIDDM1
Type 2 diabetes	genes_92	TMEM154	SSR1	RREB1	FAF1	POU5F1	TCF19	LPP	ARL15	MPHOSPH9	TCF7L2	CDKAL1	TLE4	HHEX	IDE	CDC123	KCNQ1	JAZF1	KCNJ11	HNF4A	HMGA2	FTO	IGF2BP2	PPARG	HNF1B	CDKN2A	CDKN2B	SLC30A8	WFS1	IRS1	UBE2E2	HMG20A	ZMIZ1	ADCY5	MC4R	SLC16A11	SLC16A13	MIR129	LEP	GPSM1	DUSP9	ARF5	PAX4	SND1	SGCG	SACS	GRK5	RASGRP1	GLIS3
Type 2 diabetes and other traits	genes_6	LOC64673	IRS1	WFS1	PPP2R2C	CDKAL1	TCF7L2
Ulcerative colitis	genes_122	NOTCH4	CFB	BAT2	MSH5	SLC44A4	HSPA1L	3.8-1	HCG26	HLA-DRB1	HLA-DQA1	IRF8	RNF186	OTUD3	PLA2G2E	TNFRSF14	MMEL1	PLCH2	RFTN2	PLCL1	PRKCD	ITIH4	NFKB1	MANBA	SLC9A3	HLA-DQB1	HLA-DRA	CARD11	GNA12	TTYH3	DLD	IRF5	TNPO3	TSPAN33	JRKL	MAML2	NXPE1	NXPE4	ITPKA	NDUFAF1	NUSAP1	ITGAL	ZFP90	CALM3	PROCR	UQCC	CEP250	ADA	HNF4A
Upper aerodigestive tract cancers	genes_15	ADH1B	ADH7	HEL308	ADH	FAM175A	ALDH2	HMGA2	HMGIC	BABL	FH	HLRCC	MCUL1	TSC1	LAM	TSC2
Urinary bladder cancer	genes_7	JAG1	TACC3	TMEM129	SLBP	FGFR3	MYC	BC042052
Uterine fibroids	genes_7	SLK	OBFC1	TNRC6B	ODF3	BET1L	RIC8A	SIRT3
Vascular endothelial growth factor levels	genes_15	MGC45491	MRPL14	ZFPM2	LRP12	KCNV2	VLDLR	VEGF	NLRP1	NALP1	KIAA0926	DEFCAP	CARD7	SLEV1	VAMAS1	CIDED
Venous thromboembolism	genes_7	F5	ABO	F11	FGG	NME7	SLC19A2	FGA
Vitiligo	genes_51	PMEL	DGKA	CDK2	RAB5B	SUOX	ZNFN1A4	RPS26	ERBB3	PA2G4	CXCR5	DDX6	PHLDB1	TREH	AK021715	SLC29A3	CDH23	UNC5B	IFIH1	CD80	CLNK	BACH2	SLA	CASP7	CD44	TYR	IKZF4	SH2B3	OCA2	HERC2	MC1R	TOB2	C6ORF10	BTNL2	HLA-C	HLA-B	HLA	RNASET2	FGFR1OP	CCR6	RERE	HLA-A	HCG9	HLA-DRA	HLA-DQA1	IL2RA	RBM17	PFKB3	GZMB
Waist-hip ratio	genes_9	RREB1	LY86	RSPO3	LYPLAL1	COBLL1	NFE2L3	NISCH	STAB1	CPEB4
Warfarin maintenance dose	genes_69	CYP2C	CYP2C18	CYP2C9	CYP2C8	CYP2C19	CYP4F2	VKORC1	PCSK1	NEC1	PC1	PC3	BMIQ12	POMC	MC4R	NR0B2	SHP	PPARG	PPARG1	PPARG2	CIMT1	GLM1	SIM1	SDC3	SYND3	SDCN	AGRP	ART	AGRT	UCP3	ADRB2	ADRB3	CART	ENPP1	PDNP1	NPPS	M6S1	PCA1	ARHR2	COLED	GHRL	UCP1	PPARGC1B	PGC1B	PERC	PYY	LEP	OB	LEPD
Wegener's granulomatosis	genes_13	HLA-DPB1	HLA-DPB2	HSD17B8	RING1	COL11A2	RXRB	HLA-DOA	HLA-DPB1*04	SEMA6A	DARC	FY	GPD	WBCQ1
Weight	genes_20	NEGR1	SEC16B	RASAL2	TMEM18	SFRS10	ETV5	DGKG	AIF1	NCR3	BDNF	SH2B1	ATP2A1	FTO	MC4R	KCTD15	CHST8	DARC	FY	GPD	WBCQ1
White blood cell count	genes_42	DARC	GSDMA	LOC90246	C3ORF27	RPN1	PSORS1C3	HCG27	HLA-C	HLA-B	C19ORF44	EPS15L1	CALR3	ITGA4	CERKL	GATA2	MLZE	FAM49B	EDG2	OR2K2	GSDMB	ORMDL3	PSMD3	CSF3	MED24	SNORD124	THRA	NR1D1	MUC21	HCG22	C6ORF15	CDSN	PSORS1C1	PSORS1C2	CCHCR1	GSDM1	CXCL2	HBS1L	MYB	RAP1B	NUP107	SLC35E3	CDK6
White blood cell types	genes_14	CDK6	PSMD3	CSF3	ITGA4	MHC	MLZE	STXBP6	SLC45A3	NUKS1	GATA2	NAALAD2	ERG	HBS1L	MYB
[truncated: 206 more columns]
