# Supplementary material for: Using molecular functional networks to manifest connections between obesity and obesity-related diseases
Source: Oncotarget. 2017 Jul 22;8(49):85136–49. doi: 10.18632/oncotarget.19490 (PMC5689599; doi:10.18632/oncotarget.19490)
Supplement: Supplementary file 4 [file oncotarget-08-85136-s004.xls]

## Sheet: Dataset S2-Association between 
Supplementary Dataset 2: Association between obesity and diseses by literature mining
Disease Name	obesity PMIDs	Disease PMIDs	Intersect PMIDs	Union PMIDs	Jaccard Index
Obesity	105305	105305	105305	105305	1
Type 2 diabetes	105305	58957	12805	151457	0.0845454
Adiposity	105305	11184	6833	109656	0.0623131
Cardiovascular disease risk factors	105305	101771	10796	196280	0.0550031
Sj?rgren's?syndrome	105305	250413	15414	340304	0.0452948
Blood pressure	105305	111224	9169	207360	0.0442178
Height	105305	46298	6359	145244	0.0437815
Visceral fat	105305	5808	3531	107582	0.0328215
Adiponectin levels	105305	5947	2357	108895	0.0216447
Smoking behavior	105305	42451	3124	144632	0.0215996
C-reactive protein	105305	27964	2690	130579	0.0206006
Insulin resistance/response	105305	5525	2063	108767	0.0189671
Waist-hip ratio	105305	3668	2019	106954	0.0188773
Ageing	105305	114668	3992	215981	0.0184831
Birth weight	105305	24477	2299	127483	0.0180338
Eating disorders	105305	10032	1702	113635	0.0149778
Nephropathy	105305	103850	2694	206461	0.0130485
Body mass index (interaction)	105305	2826	1282	106849	0.0119982
Coronary artery disease	105305	41317	1675	144947	0.0115559
Polycystic ovary syndrome	105305	4812	1247	108870	0.011454
Heart rate	105305	65468	1872	168901	0.0110834
Chronic kidney disease	105305	40872	1539	144638	0.0106404
Educational attainment	105305	21763	1304	125764	0.0103686
Asthma	105305	40264	1423	144146	0.00987194
Brain structure	105305	407550	4891	507964	0.00962863
Inflammatory biomarkers	105305	29014	1272	133047	0.00956053
Heart failure	105305	63640	1536	167409	0.00917513
Breast cancer	105305	106529	1580	210254	0.00751472
Pulmonary function	105305	130977	1754	234528	0.00747885
Osteoarthritis	105305	24242	872	128675	0.00677676
Type 1 diabetes	105305	19159	820	123644	0.00663194
Bone mineral density	105305	28970	853	133422	0.00639325
Colorectal cancer	105305	60704	909	165100	0.00550575
Insulin-like growth factors	105305	9943	614	114634	0.00535618
Tumor biomarkers	105305	110831	1148	214988	0.00533983
Carotid intima media thickness	105305	5049	584	109770	0.00532021
Intelligence	105305	40097	739	144663	0.00510842
Cardiac hypertrophy	105305	14333	600	119038	0.00504041
Preeclampsia	105305	10101	536	114870	0.00466614
Chronic obstructive pulmonary disease	105305	22069	577	126797	0.00455058
Prostate cancer	105305	50580	699	155186	0.00450427
Metabolic traits	105305	2385	468	107222	0.00436478
Endometrial cancer	105305	9145	469	113981	0.00411472
Hepatocellular carcinoma	105305	30520	535	135290	0.00395447
Mortality in heart failure	105305	18151	482	122974	0.00391953
Calcium levels	105305	20976	490	125791	0.00389535
Schizophrenia	105305	32999	520	137784	0.00377402
Major depressive disorder	105305	31636	512	136429	0.00375287
Liver enzyme levels	105305	6744	414	111635	0.00370851
Longevity	105305	12781	399	117687	0.00339035
Alzheimer's disease	105305	45822	501	150626	0.00332612
Venous thromboembolism	105305	8773	372	113706	0.00327159
Psoriasis	105305	11434	380	116359	0.00326575
Coagulation factor levels	105305	14027	384	118948	0.0032283
Brain imaging	105305	113162	691	217776	0.00317299
Creatinine levels	105305	12144	371	117078	0.00316883
Inflammatory bowel disease	105305	25021	409	129917	0.00314816
Fibrinogen	105305	10429	355	115379	0.00307682
Atrial fibrillation	105305	23429	386	128348	0.00300745
Dietary macronutrient intake	105305	994	318	105981	0.00300054
Hypothyroidism	105305	7376	337	112344	0.00299972
Uric acid levels	105305	3485	323	108467	0.00297786
Alcohol dependence	105305	15393	342	120356	0.00284157
Contrast sensitivity	105305	23493	362	128436	0.00281852
Estradiol levels	105305	8201	308	113198	0.0027209
Pancreatic cancer	105305	26006	348	130963	0.00265724
Rheumatoid arthritis	105305	29024	333	133996	0.00248515
Lipid traits	105305	2071	263	107113	0.00245535
Biochemical measures	105305	2690	241	107754	0.00223658
Quantitative traits	105305	7001	239	112067	0.00213265
Esophageal cancer	105305	14699	250	119754	0.00208761
Hepatitis B	105305	21407	261	126451	0.00206404
Cognitive performance	105305	28793	274	133824	0.00204747
Bipolar disorder	105305	13260	228	118337	0.0019267
Anorexia nervosa	105305	3277	208	108374	0.00191928
Periodontitis (PAL4Q3)	105305	9655	218	114742	0.00189992
Ovarian cancer	105305	26702	246	131761	0.00186702
Sex hormone-binding globulin levels	105305	1200	198	106307	0.00186253
Plasminogen activator inhibitor type 1 levels (PAI-1)	105305	1484	198	106591	0.00185757
Blood trace element	105305	9101	209	114197	0.00183017
Diabetic retinopathy	105305	7991	205	113091	0.0018127
Attention deficit hyperactivity disorder	105305	11624	211	116718	0.00180778
Lung cancer	105305	78871	319	183857	0.00173504
Autism	105305	17032	210	122127	0.00171952
Nephrolithiasis	105305	3547	174	108678	0.00160106
Barrett's esophagus	105305	2959	167	108097	0.00154491
Tonometry	105305	7233	171	112367	0.0015218
Migraine	105305	9055	173	114187	0.00151506
Homocysteine levels	105305	3275	163	108417	0.00150345
Bulimia nervosa	105305	1753	156	106902	0.00145928
Breast size	105305	8558	156	113707	0.00137195
Crohn's disease	105305	13915	158	119062	0.00132704
Dental caries	105305	9756	152	114909	0.00132279
Anthropometric traits	105305	252	139	105418	0.00131856
Lymphoma	105305	52070	203	157172	0.00129158
Platelet aggregation	105305	15357	144	120518	0.00119484
Anxiety in major depressive disorder	105305	7952	132	113125	0.00116685
Fasting insulin (interaction)	105305	340	120	105525	0.00113717
Parkinson's disease	105305	31361	151	136515	0.00110611
Cervical cancer	105305	23496	129	128672	0.00100255
Coronary artery calcification	105305	2224	99	107430	0.00092153
Protein quantitative trait loci	105305	2448	99	107654	0.000919613
Bladder cancer	105305	16728	111	121922	0.000910418
Sudden cardiac arrest	105305	9287	104	114488	0.000908392
Systemic lupus erythematosus	105305	14102	100	119307	0.000838174
Multiple sclerosis	105305	24394	107	129592	0.000825668
Type 1 diabetes nephropathy	105305	1642	88	106859	0.000823515
Celiac disease	105305	5574	91	110788	0.000821389
Tuberculosis	105305	40999	113	146191	0.000772961
Chronic hepatitis C infection	105305	5178	82	110401	0.000742747
Dehydroepiandrosterone sulphate levels	105305	795	78	106022	0.000735696
Prostate-specific antigen levels	105305	2660	77	107888	0.000713703
Melanoma	105305	30973	97	136181	0.000712287
Anticoagulant levels	105305	4854	76	110083	0.000690388
Temperament	105305	3044	73	108276	0.000674203
Narcolepsy	105305	1394	71	106628	0.000665866
Allergic rhinitis	105305	6852	74	112083	0.000660225
Neutrophil count	105305	4964	72	110197	0.000653375
Magnesium levels	105305	2405	70	107640	0.000650316
Telomere length	105305	2666	69	107902	0.000639469
Serum albumin level	105305	3501	68	108738	0.000625356
Alzheimer's disease (cognitive decline)	105305	3591	67	108829	0.000615645
Caffeine consumption	105305	1123	65	106363	0.000611115
Personality dimensions	105305	3268	63	108510	0.000580592
Response to antidepressant treatment	105305	5230	62	110473	0.000561223
Male-pattern baldness	105305	4361	60	109606	0.000547415
Atopic dermatitis	105305	6488	59	111734	0.00052804
Airflow obstruction	105305	1520	55	106770	0.000515126
Acute lymphoblastic leukemia (childhood)	105305	2252	55	107502	0.000511618
Phosphorus levels	105305	3484	55	108734	0.000505822
Total ventricular volume	105305	2057	54	107308	0.000503224
Age-related macular degeneration	105305	10326	55	115576	0.000475877
Menarche (age at onset)	105305	363	49	105619	0.000463932
Waist-to-hip circumference ratio (interaction)	105305	65	46	105324	0.000436748
Gambling	105305	3144	44	108405	0.000405885
Radiation response	105305	28818	53	134070	0.000395316
Interstitial lung disease	105305	11392	45	116652	0.000385763
Multiple myeloma	105305	11545	44	116806	0.000376693
Endometriosis	105305	6328	42	111591	0.000376374
Pulmonary function decline	105305	2257	40	107522	0.000372017
Neuroticism	105305	2351	39	107617	0.000362396
Bilirubin levels	105305	3609	39	108875	0.000358209
Dialysis-related mortality	105305	1589	38	106856	0.000355619
Thyroid cancer (Papillary_radiation-related)	105305	1812	38	107079	0.000354878
Response to antipsychotic treatment	105305	3155	38	108422	0.000350482
Kawasaki disease	105305	2911	37	108179	0.000342026
Allergic sensitization	105305	3591	37	108859	0.000339889
IgE levels	105305	4134	37	109402	0.000338202
Menopause (age at onset)	105305	417	35	105687	0.000331167
Response to statin therapy	105305	1452	35	106722	0.000327955
Restless legs syndrome	105305	1689	35	106959	0.000327228
Hodgkin's lymphoma	105305	9032	37	114300	0.00032371
Neuroblastoma	105305	8488	36	113757	0.000316464
Factor VII	105305	2462	34	107733	0.000315595
White matter integrity	105305	2036	32	107309	0.000298204
Panic disorder	105305	2751	32	108024	0.00029623
Hair morphology	105305	6761	32	112034	0.000285628
Amyotrophic lateral sclerosis	105305	7944	32	113217	0.000282643
Disc degeneration (lumbar)	105305	1639	30	106914	0.000280599
Graves' disease	105305	3500	29	108776	0.000266603
Treatment response for severe sepsis	105305	3893	28	109170	0.000256481
Response to angiotensin II receptor blocker therapy	105305	882	27	106160	0.000254333
DNA methylation (variation)	105305	1267	27	106545	0.000253414
Social communication problems	105305	1897	27	107175	0.000251924
Iron status biomarkers	105305	439	26	105718	0.000245937
Non-alcoholic fatty liver disease histology (lobular)	105305	95	25	105375	0.000237248
F-cell distribution	105305	2312	25	107592	0.000232359
Intraocular pressure	105305	11050	27	116328	0.000232102
Non-small cell lung cancer	105305	25440	29	130716	0.000221855
Response to amphetamines	105305	1523	23	106805	0.000215346
Fat distribution (HIV)	105305	153	22	105436	0.000208657
Osteoporosis-related phenotypes	105305	246	22	105529	0.000208474
Systemic sclerosis	105305	6306	23	111588	0.000206115
Immunoglobulin A	105305	4988	22	110271	0.000199508
Retinal vascular caliber	105305	220	21	105504	0.000199045
Erectile dysfunction and prostate cancer treatment	105305	812	21	106096	0.000197934
D-dimer levels	105305	1432	21	106716	0.000196784
Refractive error	105305	8059	22	113342	0.000194103
Ankylosing spondylitis	105305	3936	21	109220	0.000192272
Psychosis (atypical)	105305	653	19	105939	0.000179348
Epilepsy (generalized)	105305	4190	19	109476	0.000173554
Chronic myeloid leukemia	105305	7119	19	112405	0.000169032
Hippocampal atrophy	105305	1662	18	106949	0.000168305
Glioma	105305	23042	21	128326	0.000163646
Basal cell carcinoma	105305	6092	17	111380	0.000152631
Eosinophil counts	105305	1206	16	106495	0.000150242
IgA nephropathy	105305	1831	16	107120	0.000149365
Cocaine dependence	105305	3190	16	108479	0.000147494
Axial length	105305	3483	14	108774	0.000128707
Systolic blood pressure (alcohol consumption interaction)	105305	55	13	105347	0.000123402
Myocardial infarction (early onset)	105305	697	13	105989	0.000122654
Corneal structure	105305	15893	14	121184	0.000115527
Attention deficit hyperactivity disorder and conduct disorder	105305	830	12	106123	0.000113076
Idiopathic pulmonary fibrosis	105305	2851	12	108144	0.000110963
Information processing speed	105305	2009	11	107303	0.000102513
Behcet's disease	105305	2432	11	107726	0.000102111
Circulating myeloperoxidase levels (serum)	105305	95	10	105390	9.49e-05
Periodontal microbiota	105305	319	10	105614	9.47e-05
Major depressive disorder (broad)	105305	366	10	105661	9.46e-05
Chronic lymphocytic leukemia	105305	5934	10	111229	8.99e-05
Renal sinus fat	105305	74	9	105370	8.54e-05
Retinopathy in non-diabetics	105305	146	9	105442	8.54e-05
MRI atrophy measures	105305	940	9	106236	8.47e-05
Cardiac Troponin-T levels	105305	1010	9	106306	8.47e-05
Intracranial aneurysm	105305	6483	9	111779	8.05e-05
Circulating myeloperoxidase levels (plasma)	105305	92	8	105389	7.59e-05
Lipoprotein-associated phospholipase A2 activity and mass	105305	120	8	105417	7.59e-05
Hematology traits	105305	126	8	105423	7.59e-05
Vitiligo	105305	1973	8	107270	7.46e-05
Leprosy	105305	3318	8	108615	7.37e-05
Aortic root size	105305	334	7	105632	6.63e-05
Complement C3 and C4 levels	105305	345	7	105643	6.63e-05
Orofacial clefts	105305	367	7	105665	6.62e-05
Pubertal anthropometrics	105305	13	6	105312	5.7e-05
Celiac disease and Rheumatoid arthritis	105305	135	6	105434	5.69e-05
Response to statin therapy (LDL-C)	105305	226	6	105525	5.69e-05
Response to Vitamin E supplementation	105305	279	6	105578	5.68e-05
Multiple sclerosis (age of onset)	105305	947	6	106246	5.65e-05
Tourette syndrome	105305	1160	6	106459	5.64e-05
Partial epilepsies	105305	4306	6	109605	5.47e-05
Metabolic syndrome (bivariate traits)	105305	9	5	105309	4.75e-05
Bipolar disorder (body mass index interaction)	105305	11	5	105311	4.75e-05
Response to citalopram treatment	105305	593	5	105893	4.72e-05
Tanning	105305	1010	5	106310	4.7e-05
Response to treatment for acute lymphoblastic leukemia	105305	1020	5	106320	4.7e-05
Eye color	105305	2676	5	107976	4.63e-05
Palmitic acid (16:0) plasma levels	105305	20	4	105321	3.8e-05
Presence of antiphospholipid antibodies	105305	685	4	105986	3.77e-05
Wegener's granulomatosis	105305	1805	4	107106	3.73e-05
Fasting insulin-related traits (interaction with BMI)	105305	4	3	105306	2.85e-05
Thiazide-induced adverse metabolic effects in hypertensive patients	105305	7	3	105309	2.85e-05
Select biomarker traits	105305	43	3	105345	2.85e-05
White matter integrity (interaction)	105305	66	3	105368	2.85e-05
Economic and political preferences	105305	81	3	105383	2.85e-05
Temperament (bipolar disorder)	105305	248	3	105550	2.84e-05
Chronic obstructive pulmonary disease-related biomarkers	105305	297	3	105599	2.84e-05
Lentiform nucleus volume	105305	536	3	105838	2.83e-05
Dupuytren's disease	105305	554	3	105856	2.83e-05
Glaucoma (primary open-angle)	105305	2260	3	107562	2.79e-05
Homeostasis model assessment of beta-cell function (interaction)	105305	14	2	105317	1.9e-05
Primary tooth development (number of teeth)	105305	87	2	105390	1.9e-05
Systolic blood pressure in sickle cell anemia	105305	155	2	105458	1.9e-05
Vertical cup-disc ratio	105305	211	2	105514	1.9e-05
Amyotrophic lateral sclerosis (age of onset)	105305	550	2	105853	1.89e-05
Response to taxane treatment (docetaxel)	105305	1647	2	106950	1.87e-05
Bronchopulmonary dysplasia	105305	2002	2	107305	1.86e-05
Nasopharyngeal carcinoma	105305	3626	2	108929	1.84e-05
Glycemic traits (pregnancy)	105305	4	1	105308	9.5e-06
Response to fenofibrate (adiponectin levels)	105305	4	1	105308	9.5e-06
Sexual dimorphism in anthropometric traits	105305	7	1	105311	9.5e-06
Periodontitis (CDC/AAP)	105305	17	1	105321	9.49e-06
Electrocardiographic traits	105305	23	1	105327	9.49e-06
HIV-1 viral setpoint	105305	29	1	105333	9.49e-06
Periodontal disease-related phenotypes	105305	34	1	105338	9.49e-06
beta 2-Glycoprotein I (beta 2-GPI) plasma levels	105305	37	1	105341	9.49e-06
Prostate cancer (gene x gene interaction)	105305	44	1	105348	9.49e-06
Metabolite levels (MHPG)	105305	46	1	105350	9.49e-06
Fractional exhaled nitric oxide (childhood)	105305	54	1	105358	9.49e-06
Metabolite levels (HVA)	105305	68	1	105372	9.49e-06
QT interval (interaction)	105305	95	1	105399	9.49e-06
Depression (quantitative trait)	105305	148	1	105452	9.48e-06
Metabolite levels (5-HIAA)	105305	159	1	105463	9.48e-06
vWF and FVIII levels	105305	161	1	105465	9.48e-06
Warfarin maintenance dose	105305	185	1	105489	9.48e-06
Response to tocilizumab in rheumatoid arthritis	105305	221	1	105525	9.48e-06
Paclitaxel-induced neuropathy	105305	267	1	105571	9.47e-06
Inflammatory bowel disease (early onset)	105305	304	1	105608	9.47e-06
Response to TNF antagonist treatment	105305	356	1	105660	9.46e-06
IgG glycosylation	105305	508	1	105812	9.45e-06
Molar-incisor hypomineralization	105305	628	1	105932	9.44e-06
Alopecia areata	105305	912	1	106216	9.41e-06
Progressive supranuclear palsy	105305	1051	1	106355	9.4e-06
Paget's disease	105305	1136	1	106440	9.39e-06
HIV-1 susceptibility	105305	1193	1	106497	9.39e-06
Renal function-related traits (BUN)	105305	0	0	105305	0
Immune reponse to smallpox	105305	0	0	105305	0
Corneal astigmatism	105305	1775	0	107080	0
Adverse response to chemotherapy (neutropenia/leucopenia) (paclitaxel)	105305	165	0	105470	0
Adverse response to chemotherapy (neutropenia/leucopenia) (carboplatin)	105305	105	0	105410	0
Adverse response to chemotherapy in breast cancer (alopecia) (cyclophosphamide+doxorubicin+/-5FU)	105305	0	0	105305	0
Adverse response to lamotrigine and phenytoin	105305	28	0	105333	0
Alcohol and nictotine co-dependence	105305	0	0	105305	0
Antineutrophil cytoplasmic antibody-associated vasculitis	105305	942	0	106247	0
Autism spectrum disorder_attention deficit-hyperactivity disorder	105305	7	0	105312	0
Brain imaging in schizophrenia (interaction)	105305	246	0	105551	0
Capecitabine sensitivity	105305	130	0	105435	0
Eating disorders (purging via substances)	105305	1	0	105306	0
Epstein-Barr virus immune response (EBNA-1)	105305	28	0	105333	0
Functional impairment in major depressive disorder_bipolar disorder and schizophrenia	105305	1	0	105306	0
Hematological and biochemical traits	105305	8	0	105313	0
Hemostatic factors and hematological phenotypes	105305	0	0	105305	0
Immune response to anthrax vaccine	105305	71	0	105376	0
Immune response to smallpox vaccine (IL-6)	105305	3	0	105308	0
Insomnia (caffeine-induced)	105305	20	0	105325	0
Mean arterial pressure (alcohol consumption interaction)	105305	6	0	105311	0
Metabolite levels (X-11787)	105305	0	0	105305	0
Metabolite levels (5-HIAA/ MHPG Ratio)	105305	5	0	105310	0
Metabolite levels (Dihydroxy docosatrienoic acid)	105305	0	0	105305	0
Metabolite levels (HVA/5-HIAA ratio)	105305	8	0	105313	0
Metabolite levels (Pyroglutamine)	105305	1	0	105306	0
Multiple sclerosis (OCB status)	105305	20	0	105325	0
Myopia (pathological)	105305	577	0	105882	0
Neonatal lupus	105305	179	0	105484	0
Optic nerve measurement (cup area)	105305	52	0	105357	0
Periodontitis (Mean PAL)	105305	15	0	105320	0
Post-traumatic stress disorder (asjusted for relatedness)	105305	5	0	105310	0
PR interval in Tripanosoma cruzi seropositivity	105305	0	0	105305	0
Relative hand skill in reading disability	105305	2	0	105307	0
Response to antipsychotic treatment in schizophrenia (reasoning)	105305	6	0	105311	0
Response to antipsychotic treatment in schizophrenia (working memory)	105305	49	0	105354	0
Response to platinum-based chemotherapy in non-small-cell lung cancer	105305	556	0	105861	0
Response to taxane treatment (placlitaxel)	105305	1	0	105306	0
Response to TNF-alpha inhibitors in rheumatoid arthritis	105305	613	0	105918	0
Rhegmatogenous retinal detachment	105305	725	0	106030	0
Serum protein levels (sST2)	105305	58	0	105363	0
Social autistic-like traits	105305	51	0	105356	0
Stevens-Johnson syndrome and toxic epidermal necrolysis (SJS-TEN)	105305	348	0	105653	0
Testicular germ cell tumor	105305	278	0	105583	0
