# Supplementary material for: Using molecular functional networks to manifest connections between obesity and obesity-related diseases
Source: Oncotarget. 2017 Jul 22;8(49):85136–49. doi: 10.18632/oncotarget.19490 (PMC5689599; doi:10.18632/oncotarget.19490)
Supplement: Supplementary file 5 [file oncotarget-08-85136-s005.xls]

## Sheet: Sheet1
Supplementary Dataset 3: Literatures supporting the 53 ORDs
GWAS	literature	network linking	supporting document
Obesity
Type 2 diabetes	Mechanisms linking obesity to insulin resistance and type 2 diabetes	http://www.nature.com/nature/journal/v444/n7121/abs/nature05482.html	Obesity is associated with an increased risk of developing insulin resistance and type 2 diabetes.
Adiposity	Children grow and horses race: is the adiposity rebound a critical period for later obesity?	http://old.biomedcentral.com/1471-2431/4/6/	An early age at adiposity rebound is known to be a risk factor for later obesity.
Cardiovascular disease risk factors	Mechanisms linking obesity with cardiovascular disease	http://www.nature.com/nature/journal/v444/n7121/abs/nature05487.html	Obesity increases the risk of cardiovascular disease and premature death.
Sjogren's Syndrome
Blood pressure	Overweight, Obesity, and Blood Pressure: The Effects of Modest Weight Reduction	http://onlinelibrary.wiley.com/doi/10.1038/oby.2000.32/full	Obesity has been shown to be an independent risk factor for the development of hypertension. Several large epidemiological studies (10, 11) have documented the association between body weight and blood pressure.
Height (questionable)	Relation of Childhood Height to Obesity Among Adults: The Bogalusa Heart Study	http://pediatrics.aappublications.org/content/pediatrics/109/2/e23.full.pdf	Despite the strong correlation between childhood weight and height, we found that childhood height was associated with adult adiposity even if both BMI-for-age and weight-for-age were known.
Visceral fat	Pathophysiology and Pathogenesis of Visceral Fat Obesity	http://onlinelibrary.wiley.com/doi/10.1002/j.1550-8528.1995.tb00462.x/abstract	Based on the analysis of fat distribution by computed tomography (CT) scans, the classification scheme for obesity should include visceral fat obesity in which fat accumulation is predominant in the intra-abdominal cavity.
Adiponectin levels	Plasma Adiponectin Levels in Overweight and Obese Asians	http://onlinelibrary.wiley.com/doi/10.1038/oby.2002.150/full	In overweight/obese Asians, the plasma adiponectin levels significantly correlated with various indices of MS except hypertension.
Smoking behavior	A Prospective Study of the Role of Depression in the Development and Persistence of Adolescent Obesity	http://pediatrics.aappublications.org/content/110/3/497.short?sso=1&sso_redirect_count=1&nfstatus=401&nftoken=00000000-0000-0000-0000-000000000000&nfstatusdescription=ERROR%3a+No+local+token	This suggests that depressed obese youth who smoke heavily are at increased risk for worsening obesity.
C-reactive protein	C-Reactive Protein in Healthy Subjects: Associations With Obesity, Insulin Resistance, and Endothelial Dysfunction	http://atvb.ahajournals.org/content/19/4/972.short	Concentrations of IL-6, TNF-α, and C-reactive protein were strongly related to measures of total, and particularly central, obesity
Insulin resistance response	Mechanisms linking obesity to insulin resistance and type 2 diabetes	http://www.nature.com/nature/journal/v444/n7121/abs/nature05482.html	Obesity is associated with an increased risk of developing insulin resistance and type 2 diabetes.
Waist-hip ratio	Comparison of Body Mass Index, Waist Circumference, and Waist/Hip Ratio in Predicting Incident Diabetes: A Meta-Analysis	http://epirev.oxfordjournals.org/content/29/1/115.short	From the clinical perspective, central obesity (approximated by waist circumference or waist/hip ratio) is known to generate diabetogenic substances and should therefore be more informative than general obesity (body mass index).
Aging	“Is obesity linked to aging?”: Adipose tissue and the role of telomeres	http://www.sciencedirect.com/science/article/pii/S1568163711000754	Further to increasing the onset of metabolic imbalances, obesity leads to reduced life span and accelerated cellular processes similar to those of aging
Birth weight	Programming of lean body mass: a link between birth weight, obesity, and cardiovascular disease?	http://ajcn.nutrition.org/content/77/3/726.short	A high birth weight has been suggested to increase the later risk of obesity, as measured by body mass index, but, paradoxically, to decrease the later propensity to cardiovascular disease.
Eating disorders	The prevalence and correlates of eating disorders in the National Comorbidity Survey Replication	http://www.sciencedirect.com/science/article/pii/S0006322306004744	whereas lifetime binge eating disorder is associated with current severe obesity (body-mass index ≥40)
Nephropathy	Renal Disease in Obesity: The Need for Greater Attention	http://www.sciencedirect.com/science/article/pii/S1051227606000987	Overweight/obesity is the leading risk factor for type 2 diabetes and the later development of diabetic nephropathy
Body mass index (interaction)	A multilevel analysis of race, community disadvantage, and body mass index among adults in the US	http://www.sciencedirect.com/science/article/pii/S0277953604001662	Approximately one out of every three adults is considered obese, defined as having a body mass index (BMI=weight (kg)/height(m)2) of 30 or more.
Coronary artery disease	Obesity, Body Fat Distribution, and Coronary Artery Disease	http://journals.lww.com/jcrjournal/Abstract/2000/03000/Obesity,_Body_Fat_Distribution,_and_Coronary.3.aspx	Obesity is an independent risk factor for the development of coronary artery disease (CAD).
Polycystic ovary syndrome	Obesity and the polycystic ovary syndrome	http://web.b.ebscohost.com/abstract?direct=true&profile=ehost&scope=site&authtype=crawler&jrnl=03070565&AN=8673565&h=E9dkCAnMi0z%2bBNdmzUI9zivprCR0tE2Xnj4VL2SkhHP0ekhvMKjZ%2fZpSQB1s1ZXfHjLqh3Fxh5e3T5MCR%2b8%2bLg%3d%3d&crl=c&resultNs=AdminWebAuth&resultLocal=ErrCrlNotAuth&crlhashurl=login.aspx%3fdirect%3dtrue%26profile%3dehost%26scope%3dsite%26authtype%3dcrawler%26jrnl%3d03070565%26AN%3d8673565	These obviously emphasize the role of obesity in the pathophysiology of PCOS. polycystic ovary syndrome (PCOS)
Heart rate	Obesity and heart rate variability in men with myocardial infarction	https://journals.viamedica.pl/cardiology_journal/article/viewFile/21636/17240	Obesity has been shown to affect heart rate variability (HRV)
Chronic kidney disease	Obesity and Obesity-Initiated Metabolic Syndrome: Mechanistic Links to Chronic Kidney Disease	http://cjasn.asnjournals.org/content/2/3/550.full.	Overweight, obesity, and the metabolic syndrome have recently emerged as strong independent risk factors for chronic kidney disease (CKD) and ESRD
Educational attainment	The obesity epidemic in young men is not confined to low social classes—a time series of 18-year-old German men at medical examination for military service with different educational attainment	http://www.nature.com/ijo/journal/v29/n7/abs/0802989a.html	Obesity prevalence is increasing worldwide and obesity is associated with low education.
Asthma	Obesity and obesity related co-morbidities in a referral population of children with asthma	https://www.ncbi.nlm.nih.gov/pmc/articles/PMC2940418/	there is mounting evidence that childhood obesity is a risk factor for incident asthma,
Brain structure	Brain structure predicts risk for obesity	http://www.sciencedirect.com/science/article/pii/S0195666312003698	These findings suggest that structural differences in cortical areas essential for regulation of food intake may be a core feature of weight gain and obesity risk, and that these structural changes may be related to leptin and eating behaviors.
Inflammatory biomarkers	The evolving role of inflammation in obesity and the metabolic syndrome	http://link.springer.com/article/10.1007/s11892-005-0071-7	Obesity is characterized by a chronic, systemic low-grade state of inflammation. Biomarkers of inflammation, such as the leukocyte count, tumor necrosis factor-α (TNF-α), interleukin 6 (IL-6), and C-reactive protein, are increased in obesity, associated with insulin resistance, and predict the development of type 2 diabetes and cardiovascular disease.
Heart failure	Obesity and the Risk of Heart Failure	http://www.nejm.org/doi/full/10.1056/nejmoa020245	Extreme obesity is recognized to be a risk factor for heart failure.
Breast cancer	Effect of obesity on survival of women with breast cancer: systematic review and meta-analysis	http://link.springer.com/article/10.1007/s10549-010-0990-0	Obesity is a risk factor for the development of new cases of breast cancer and also affects survival in women who have already been diagnosed with breast cancer.
Pulmonary function	Obesity Duration Is Associated to Pulmonary Function Impairment in Obese Subjects	http://onlinelibrary.wiley.com/doi/10.1038/oby.2011.1/full	Obesity is associated with pulmonary function disturbances.
Osteoarthritis	Osteoarthritis, obesity and weight loss: evidence, hypotheses and horizons – a scoping review	http://onlinelibrary.wiley.com/doi/10.1111/obr.12173/full	Obesity is widely acknowledged as a risk factor for both the incidence and progression of osteoarthritis, and has a negative influence on outcomes.
Type 1 diabetes	Obesity, increased linear growth, and risk of type 1 diabetes in children.	http://care.diabetesjournals.org/content/23/12/1755.short	Obesity (relative weight > 120%) after 3 years of age was associated with a more than twofold risk of developing type 1 diabetes.
Bone mineral density	Relation between body size and bone mineral density in elderly men and women	http://aje.oxfordjournals.org/content/138/3/160.short	A few studies of osteoporosis in elderly men have also suggested that obesity is associated with increased bone mineral density and decreased fracture rates
Colorectal cancer	Obesity and Risk of Colorectal Cancer: A Meta-analysis of 31 Studies with 70,000 Events	http://cebp.aacrjournals.org/content/16/12/2533.short	Obesity has a direct and independent relationship with colorectal cancer, although the strength of the association with general obesity is smaller than previously reported
Insulin-like growth factors	Circulating levels of free insulin-like growth factors in obese subjects: the impact of Type 2 diabetes	http://onlinelibrary.wiley.com/doi/10.1002/(SICI)1520-7560(199909/10)15:5<314::AID-DMRR56>3.0.CO;2-E/full	Obese subjects show major abnormalities in the growth hormone (GH)/insulin-like growth factor (IGF) system.
Tumor biomarkers	Obesity and cancer risk: the role of the insulin–IGF axis	http://www.sciencedirect.com/science/article/pii/S1043276006001573	Accumulating epidemiological evidence shows that being either overweight or obese, in other words having excess body weight (EBW), is associated with an increased risk of several, common, adult cancers.
Carotid intima media thickness	Increased Carotid Intima-Media Thickness and Stiffness in Obese Children	http://care.diabetesjournals.org/content/27/10/2506.full	Obese children have significantly increased carotid IMT and stiffness compared with healthy control children.
Intelligence	Intelligence in relation to obesity: a systematic review and meta-analysis	http://onlinelibrary.wiley.com/doi/10.1111/j.1467-789X.2009.00656.x/full	We performed a systematic review describing obesity/intelligent quotient (IQ) association, particularly childhood IQ in relation to adulthood obesity
Cardiac hypertrophy	Echocardiographically detected left ventricular hypertrophy: prevalence and risk factors: the Framingham Heart Study	http://annals.org/aim/article/701028/echocardiographically-detected-left-ventricular-hypertrophy-prevalence-risk-factors-framingham-heart	To the contrary, this study strongly indi- cates that obesity and hypertension have independent and additive roles in the pathogenesis of cardiac hypertrophy.
Preeclampsia	The role of obesity in preeclampsia	http://www.sciencedirect.com/science/article/pii/S2210778910000140	There is compelling evidence that obesity increases the risk of preeclampsia about three-fold, and in developed countries is the leading attributable risk for the disorder.
Chronic obstructive pulmonary disease	The Body-Mass Index, Airflow Obstruction, Dyspnea, and Exercise Capacity Index in Chronic Obstructive Pulmonary Disease	http://www.nejm.org/doi/full/10.1056/nejmoa021322#t=abstract	Patients with higher BODE scores were at higher risk for death
Prostate cancer	Obesity is associated with increased risks of prostate cancer metastasis and death after initial cancer diagnosis in middle-aged men	http://onlinelibrary.wiley.com/doi/10.1002/cncr.22534/full	Obesity (BMI ≥30 kg/m2) was associated with a significant increase in prostate cancer mortality (HR, 2.64; 95% CI, 1.18–5.92).
Metabolic traits	Validation of candidate causal genes for obesity that affect shared metabolic pathways and networks	http://www.nature.com/ng/journal/v41/n4/abs/ng.325.html
Endometrial cancer	Endometrial cancer and obesity: epidemiology, biomarkers, prevention and survivorship	http://www.sciencedirect.com/science/article/pii/S009082580900208X	Endometrial cancer is the most common gynecologic malignancy in the Western world and is strongly associated with obesity.
Schizophrenia	Schizophrenia, obesity, and antipsychotic medications: what can we do?	http://www.tandfonline.com/doi/abs/10.3810/pgm.2008.07.1786	Obesity is one of the most common physical health problems among patients with severe and persistent mental illnesses, such as schizophrenia.
Major depressive disorder	Obesity and mental disorders in the adult general population	http://www.sciencedirect.com/science/article/pii/S0022399907003649	Obesity was significantly associated with any mood disorder (OR 1.23), major depressive disorder (OR 1.27), any anxiety disorder (OR 1.46), and most strongly with some individual anxiety disorders such as post-traumatic stress disorder (PTSD) (OR 2.64).
Alzheimer's disease	Obesity, Insulin Resistance, and Alzheimer's Disease	http://onlinelibrary.wiley.com/doi/10.1038/oby.2012.19/full	Current understanding of the course of AD is that the pathology develops and progresses over many years before reaching a critical threshold at which symptoms appear. Thus, the presence of risk factors such as obesity and IR in mid-life may be far more important than they are in later life, when much of the damage has already occurred.
Inflammatory bowel disease	Body Mass Index in Children with Newly Diagnosed Inflammatory Bowel Disease: Observations from Two Multicenter North American Inception Cohorts	http://www.sciencedirect.com/science/article/pii/S0022347607003344	Children with IBD are affected by current population trends toward overweight. A significant subgroup of children with newly diagnosed IBD has a BMI categorized as overweight or at risk for overweight.
Atrial fibrillation	Overweight and obesity as risk factors for atrial fibrillation or flutter: The Danish Diet, Cancer, and Health Study	http://www.sciencedirect.com/science/article/pii/S0002934305000744	Overweight and obesity are associated with an increased risk of a diagnosis of atrial fibrillation or flutter.
Rheumatoid arthritis	Blood transfusion, smoking, and obesity as risk factors for the development of rheumatoid arthritis. Results from a primary care-based incident case-control study in Norfolk, England	http://onlinelibrary.wiley.com/doi/10.1002/art.1780401106/abstract	RA has a number of potential environmental triggers, including smoking, obesity, and blood transfusion.
Coronary artery calcification	Association Between Duration of Overall and Abdominal Obesity Beginning in Young Adulthood and Coronary Artery Calcification in Middle Age	http://jamanetwork.com/journals/jama/fullarticle/1713590	The degree of overall and abdominal obesity, as reflected by an increased body mass index (BMI) and waist circumference, respectively, are also important risk factors for the presence and progression of CAC.
Type 1 diabetes nephropathy	Upregulation of Angiotensin II Type 1 Receptor, Inflammatory Mediators, and Enzymes of Arachidonate Metabolism in Obese Zucker Rat Kidney	http://circ.ahajournals.org/content/111/15/1962.short	obesity can lead to diabetic nephropathy (DN)
