# Supplementary material for: Using molecular functional networks to manifest connections between obesity and obesity-related diseases
Source: Oncotarget. 2017 Jul 22;8(49):85136–49. doi: 10.18632/oncotarget.19490 (PMC5689599; doi:10.18632/oncotarget.19490)
Supplement: Supplementary file 6 [file oncotarget-08-85136-s006.xls]

## Sheet: Dataset S3-Significance of obes
Supplementary Dataset 4: Significance of obesity-disease association
subnetwork	disease	pvalue	fdr
GO:0030100_regulation of endocytosis	Body mass index	3.15e-32	1.39e-27
GO:2001233_regulation of apoptotic signaling pathway	Body mass index	1.35e-24	2.42e-20
GO:0097285_cell-type specific apoptotic process	Body mass index	1.64e-24	2.42e-20
GO:0090276_regulation of peptide hormone secretion	Body mass index	6.6e-22	7.29e-18
GO:0002791_regulation of peptide secretion	Body mass index	1.7e-21	1.51e-17
GO:0043281_regulation of cysteine-type endopeptidase activity involved in apoptotic process	Body mass index	1.11e-20	8.14e-17
GO:0060041_retina development in camera-type eye	Body mass index	1.68e-20	1.06e-16
GO:0050796_regulation of insulin secretion	Body mass index	5.11e-20	2.82e-16
GO:0009416_response to light stimulus	Body mass index	6.2e-20	3.04e-16
GO:0044259_multicellular organismal macromolecule metabolic process	Body mass index	6.13e-19	2.71e-15
GO:0030072_peptide hormone secretion	Body mass index	1.87e-18	7.52e-15
GO:0046883_regulation of hormone secretion	Body mass index	2.07e-18	7.62e-15
GO:0006006_glucose metabolic process	Body mass index	2.66e-18	8.2e-15
GO:0044236_multicellular organismal metabolic process	Body mass index	2.79e-18	8.2e-15
GO:2001234_negative regulation of apoptotic signaling pathway	Body mass index	3.47e-18	9.4e-15
GO:2000116_regulation of cysteine-type endopeptidase activity	Body mass index	3.62e-18	9.4e-15
GO:0023061_signal release	Body mass index	7.25e-18	1.78e-14
GO:0031667_response to nutrient levels	Body mass index	1.1e-17	2.57e-14
GO:0046879_hormone secretion	Body mass index	2.4e-17	5.04e-14
GO:0009914_hormone transport	Body mass index	3.45e-17	6.92e-14
GO:0015833_peptide transport	Body mass index	3.72e-17	7.14e-14
GO:0052547_regulation of peptidase activity	Body mass index	5e-17	9.2e-14
GO:0052548_regulation of endopeptidase activity	Body mass index	5.22e-17	9.23e-14
GO:0002790_peptide secretion	Body mass index	1.02e-16	1.73e-13
GO:0009991_response to extracellular stimulus	Body mass index	1.27e-16	2.07e-13
GO:0030073_insulin secretion	Body mass index	2.54e-16	4.01e-13
GO:0032844_regulation of homeostatic process	Body mass index	2.92e-16	4.45e-13
GO:0090087_regulation of peptide transport	Body mass index	6.78e-16	9.99e-13
GO:0051046_regulation of secretion	Body mass index	1.44e-15	2.05e-12
hsa04722_Neurotrophin signaling pathway	Body mass index	6.09e-15	8.15e-12
GO:0019932_second-messenger-mediated signaling	Body mass index	7.04e-15	9.15e-12
GO:0040014_regulation of multicellular organism growth	Body mass index	7.12e-14	8.5e-11
GO:0046620_regulation of organ growth	Body mass index	2.24e-13	2.53e-10
GO:0006412_translation	Body mass index	3e-13	3.31e-10
hsa00240_Pyrimidine metabolism	Body mass index	8.88e-13	9.56e-10
GO:0045860_positive regulation of protein kinase activity	Body mass index	1.15e-12	1.21e-09
GO:0050808_synapse organization	Body mass index	5.06e-12	4.65e-09
GO:0042886_amide transport	Body mass index	6.32e-12	5.7e-09
GO:0060627_regulation of vesicle-mediated transport	Body mass index	9.86e-12	8.38e-09
hsa04916_Melanogenesis	Body mass index	2.79e-11	2.24e-08
GO:0010817_regulation of hormone levels	Body mass index	4.55e-11	3.59e-08
GO:0044708_single-organism behavior	Body mass index	4.89e-11	3.79e-08
GO:0007612_learning	Body mass index	5.75e-11	4.38e-08
GO:0035148_tube formation	Autism spectrum disorder-bipolar disorder-schizophrenia	7.6e-11	5.69e-08
GO:0042593_glucose homeostasis	Body mass index	7.95e-11	5.85e-08
GO:0010632_regulation of epithelial cell migration	Body mass index	8.25e-11	5.97e-08
GO:0009152_purine ribonucleotide biosynthetic process	Body mass index	9.52e-11	6.78e-08
GO:0008277_regulation of G-protein coupled receptor protein signaling pathway	Body mass index	9.88e-11	6.93e-08
GO:0035295_tube development	Autism spectrum disorder-bipolar disorder-schizophrenia	2.28e-10	1.53e-07
GO:0007189_adenylate cyclase-activating G-protein coupled receptor signaling pathway	Body mass index	5.92e-10	3.68e-07
hsa04911_Insulin secretion	Body mass index	7.43e-10	4.56e-07
GO:0001558_regulation of cell growth	Body mass index	9.75e-10	5.82e-07
GO:0033500_carbohydrate homeostasis	Body mass index	1.01e-09	5.94e-07
GO:0010976_positive regulation of neuron projection development	Body mass index	1.04e-09	6.02e-07
GO:0030819_positive regulation of cAMP biosynthetic process	Body mass index	1.46e-09	8.14e-07
GO:0035265_organ growth	Body mass index	1.65e-09	9.12e-07
GO:1901293_nucleoside phosphate biosynthetic process	Body mass index	2.17e-09	1.17e-06
GO:0009165_nucleotide biosynthetic process	Body mass index	2.32e-09	1.23e-06
GO:0048015_phosphatidylinositol-mediated signaling	Autism spectrum disorder-bipolar disorder-schizophrenia	3.03e-09	1.55e-06
GO:2000147_positive regulation of cell motility	Coronary artery disease	3.29e-09	1.65e-06
GO:0050795_regulation of behavior	Type 2 diabetes	3.47e-09	1.71e-06
GO:0002009_morphogenesis of an epithelium	Autism spectrum disorder-bipolar disorder-schizophrenia	3.48e-09	1.71e-06
GO:0046165_alcohol biosynthetic process	Body mass index	3.52e-09	1.71e-06
GO:0050880_regulation of blood vessel size	Body mass index	3.87e-09	1.86e-06
GO:0008277_regulation of G-protein coupled receptor protein signaling pathway	Type 2 diabetes	5.06e-09	2.3e-06
GO:0008366_axon ensheathment	Body mass index	5.4e-09	2.43e-06
GO:0045807_positive regulation of endocytosis	Type 2 diabetes	6.14e-09	2.74e-06
GO:0043405_regulation of MAP kinase activity	Metabolite levels	7.6e-09	3.29e-06
GO:0016202_regulation of striated muscle tissue development	Body mass index	8.52e-09	3.62e-06
GO:0046888_negative regulation of hormone secretion	Body mass index	8.69e-09	3.65e-06
GO:0048015_phosphatidylinositol-mediated signaling	Atrial fibrillation	8.76e-09	3.65e-06
GO:0051051_negative regulation of transport	Body mass index	9.41e-09	3.78e-06
GO:0002763_positive regulation of myeloid leukocyte differentiation	Height	9.42e-09	3.78e-06
GO:0006171_cAMP biosynthetic process	Body mass index	1.43e-08	5.65e-06
GO:0030335_positive regulation of cell migration	Coronary artery disease	1.65e-08	6.44e-06
GO:0006164_purine nucleotide biosynthetic process	Body mass index	1.74e-08	6.75e-06
GO:0035264_multicellular organism growth	Body mass index	1.93e-08	7.21e-06
GO:0010631_epithelial cell migration	Body mass index	2.07e-08	7.62e-06
GO:0030814_regulation of cAMP metabolic process	Body mass index	2.78e-08	1.01e-05
GO:0006091_generation of precursor metabolites and energy	Body mass index	3.3e-08	1.18e-05
GO:0051259_protein oligomerization	Body mass index	4.15e-08	1.47e-05
GO:0060326_cell chemotaxis	Type 2 diabetes	4.52e-08	1.56e-05
hsa05204_Chemical carcinogenesis	Body mass index	4.68e-08	1.59e-05
GO:0007626_locomotory behavior	Body mass index	4.86e-08	1.64e-05
GO:0032872_regulation of stress-activated MAPK cascade	Metabolite levels	4.89e-08	1.64e-05
GO:0046530_photoreceptor cell differentiation	Height	5e-08	1.66e-05
GO:0032075_positive regulation of nuclease activity	Metabolite levels	5.04e-08	1.66e-05
GO:0001525_angiogenesis	Obesity-related traits	5.26e-08	1.72e-05
GO:0071496_cellular response to external stimulus	Chronic lymphocytic leukemia	5.51e-08	1.78e-05
GO:0048762_mesenchymal cell differentiation	Autism spectrum disorder-bipolar disorder-schizophrenia	5.63e-08	1.79e-05
GO:0009260_ribonucleotide biosynthetic process	Body mass index	5.88e-08	1.84e-05
GO:0051321_meiotic cell cycle	Obesity-related traits	6.18e-08	1.92e-05
GO:0002065_columnar/cuboidal epithelial cell differentiation	Type 1 diabetes	6.71e-08	2.02e-05
GO:0008217_regulation of blood pressure	Body mass index	6.77e-08	2.02e-05
GO:0007405_neuroblast proliferation	Autism spectrum disorder-bipolar disorder-schizophrenia	6.93e-08	2.05e-05
GO:0046634_regulation of alpha-beta T cell activation	Obesity-related traits	7.31e-08	2.15e-05
GO:0030335_positive regulation of cell migration	Obesity-related traits	8.33e-08	2.44e-05
GO:0003018_vascular process in circulatory system	Body mass index	8.44e-08	2.44e-05
GO:0010565_regulation of cellular ketone metabolic process	Bone mineral density	9.23e-08	2.63e-05
GO:0007519_skeletal muscle tissue development	Body mass index	9.32e-08	2.64e-05
GO:0055088_lipid homeostasis	Body mass index	9.66e-08	2.7e-05
GO:0050679_positive regulation of epithelial cell proliferation	Obesity-related traits	1.04e-07	2.88e-05
hsa04020_Calcium signaling pathway	Body mass index	1.1e-07	3.03e-05
GO:0006987_activation of signaling protein activity involved in unfolded protein response	Metabolite levels	1.22e-07	3.34e-05
GO:2000147_positive regulation of cell motility	Obesity-related traits	1.26e-07	3.41e-05
GO:0070997_neuron death	Body mass index	1.29e-07	3.48e-05
GO:0030073_insulin secretion	Blood trace element (Cu levels)	1.34e-07	3.53e-05
GO:0030073_insulin secretion	Neuroblastoma	1.34e-07	3.53e-05
GO:0030073_insulin secretion	Warfarin maintenance dose	1.34e-07	3.53e-05
GO:0007259_JAK-STAT cascade	C-reactive protein	1.36e-07	3.59e-05
GO:0032075_positive regulation of nuclease activity	Metabolic syndrome	1.47e-07	3.84e-05
GO:0035150_regulation of tube size	Body mass index	1.5e-07	3.89e-05
GO:0030802_regulation of cyclic nucleotide biosynthetic process	Body mass index	1.52e-07	3.93e-05
hsa04972_Pancreatic secretion	Body mass index	1.54e-07	3.95e-05
GO:0048871_multicellular organismal homeostasis	Body mass index	1.62e-07	4.11e-05
GO:0006836_neurotransmitter transport	Body mass index	1.67e-07	4.2e-05
GO:0021543_pallium development	Autism spectrum disorder-bipolar disorder-schizophrenia	1.72e-07	4.3e-05
GO:0046631_alpha-beta T cell activation	Obesity-related traits	1.76e-07	4.36e-05
GO:0021545_cranial nerve development	HDL cholesterol	1.77e-07	4.36e-05
GO:0060485_mesenchyme development	Autism spectrum disorder-bipolar disorder-schizophrenia	1.88e-07	4.55e-05
GO:0032846_positive regulation of homeostatic process	Type 2 diabetes	1.93e-07	4.65e-05
GO:0001667_ameboidal cell migration	Body mass index	1.99e-07	4.78e-05
GO:0042180_cellular ketone metabolic process	Bone mineral density	2.01e-07	4.79e-05
GO:0033555_multicellular organismal response to stress	Alzheimer's disease	2.21e-07	5.17e-05
GO:0002088_lens development in camera-type eye	Thyroid function	2.24e-07	5.2e-05
GO:0042692_muscle cell differentiation	Body mass index	2.42e-07	5.56e-05
GO:0030799_regulation of cyclic nucleotide metabolic process	Body mass index	2.49e-07	5.66e-05
GO:0030819_positive regulation of cAMP biosynthetic process	Type 2 diabetes	2.58e-07	5.85e-05
GO:0007188_adenylate cyclase-modulating G-protein coupled receptor signaling pathway	Body mass index	2.64e-07	5.96e-05
GO:0031098_stress-activated protein kinase signaling cascade	Metabolite levels	2.7e-07	6.05e-05
GO:0019933_cAMP-mediated signaling	Body mass index	2.76e-07	6.16e-05
GO:0006987_activation of signaling protein activity involved in unfolded protein response	Metabolic syndrome	2.78e-07	6.18e-05
GO:0042391_regulation of membrane potential	Body mass index	2.82e-07	6.22e-05
GO:0050890_cognition	Body mass index	2.91e-07	6.39e-05
GO:0042552_myelination	Body mass index	2.99e-07	6.52e-05
GO:0008202_steroid metabolic process	Body mass index	3e-07	6.52e-05
GO:0014031_mesenchymal cell development	Autism spectrum disorder-bipolar disorder-schizophrenia	3.16e-07	6.81e-05
GO:0043542_endothelial cell migration	Body mass index	3.32e-07	7.12e-05
GO:0046883_regulation of hormone secretion	Blood trace element (Cu levels)	3.39e-07	7.17e-05
GO:0046883_regulation of hormone secretion	Neuroblastoma	3.39e-07	7.17e-05
GO:0046883_regulation of hormone secretion	Warfarin maintenance dose	3.39e-07	7.17e-05
GO:0042445_hormone metabolic process	Body mass index	3.44e-07	7.23e-05
GO:0019935_cyclic-nucleotide-mediated signaling	Body mass index	3.45e-07	7.23e-05
GO:0045664_regulation of neuron differentiation	Body mass index	3.63e-07	7.52e-05
GO:0022904_respiratory electron transport chain	Body mass index	3.66e-07	7.53e-05
GO:0051272_positive regulation of cellular component movement	Coronary artery disease	3.66e-07	7.53e-05
GO:0019221_cytokine-mediated signaling pathway	C-reactive protein	3.82e-07	7.81e-05
GO:0044057_regulation of system process	Type 2 diabetes	3.96e-07	8.06e-05
GO:0035239_tube morphogenesis	Autism spectrum disorder-bipolar disorder-schizophrenia	4.09e-07	8.29e-05
GO:0032069_regulation of nuclease activity	Metabolite levels	4.22e-07	8.45e-05
GO:1900371_regulation of purine nucleotide biosynthetic process	Body mass index	4.23e-07	8.45e-05
GO:2001020_regulation of response to DNA damage stimulus	Chronic lymphocytic leukemia	4.39e-07	8.69e-05
GO:0007611_learning or memory	Body mass index	4.85e-07	9.55e-05
GO:0010675_regulation of cellular carbohydrate metabolic process	Body mass index	5.22e-07	0.000101045
GO:0010038_response to metal ion	Body mass index	5.32e-07	0.000102497
GO:0030808_regulation of nucleotide biosynthetic process	Body mass index	5.36e-07	0.000102497
GO:0008064_regulation of actin polymerization or depolymerization	Obesity-related traits	5.44e-07	0.00010365
GO:0061053_somite development	Autism spectrum disorder-bipolar disorder-schizophrenia	5.73e-07	0.000108592
GO:0033762_response to glucagon	Body mass index	5.87e-07	0.000110715
GO:0072522_purine-containing compound biosynthetic process	Body mass index	6.37e-07	0.000119765
GO:0006091_generation of precursor metabolites and energy	Blood trace element (Cu levels)	6.59e-07	0.000120919
GO:0006091_generation of precursor metabolites and energy	Neuroblastoma	6.59e-07	0.000120919
GO:0006091_generation of precursor metabolites and energy	Warfarin maintenance dose	6.59e-07	0.000120919
GO:0030595_leukocyte chemotaxis	Type 2 diabetes	6.6e-07	0.000120919
GO:0030838_positive regulation of actin filament polymerization	Triglycerides	6.69e-07	0.000122134
GO:0030509_BMP signaling pathway	Body mass index	6.73e-07	0.000122277
GO:0045670_regulation of osteoclast differentiation	Blood trace element (Cu levels)	6.86e-07	0.000123078
GO:0045670_regulation of osteoclast differentiation	Neuroblastoma	6.86e-07	0.000123078
GO:0045670_regulation of osteoclast differentiation	Warfarin maintenance dose	6.86e-07	0.000123078
hsa04920_Adipocytokine signaling pathway	Metabolic syndrome	7.03e-07	0.000125219
GO:0046390_ribose phosphate biosynthetic process	Body mass index	7.23e-07	0.000127742
GO:0030968_endoplasmic reticulum unfolded protein response	Metabolic syndrome	7.33e-07	0.000128962
GO:0060401_cytosolic calcium ion transport	Obesity-related traits	7.75e-07	0.000135371
hsa04630_Jak-STAT signaling pathway	C-reactive protein	7.9e-07	0.000137376
GO:0007067_mitosis	Crohn's disease	7.96e-07	0.000137906
GO:0014013_regulation of gliogenesis	Autism spectrum disorder-bipolar disorder-schizophrenia	8.04e-07	0.00013877
GO:0042311_vasodilation	Body mass index	8.23e-07	0.000141503
GO:0002064_epithelial cell development	Asthma	8.48e-07	0.000145247
GO:0030817_regulation of cAMP biosynthetic process	Body mass index	8.53e-07	0.000145444
GO:0006984_ER-nucleus signaling pathway	Metabolite levels	8.64e-07	0.000146731
GO:0021761_limbic system development	Autism spectrum disorder-bipolar disorder-schizophrenia	8.82e-07	0.000149168
GO:0007585_respiratory gaseous exchange	HDL cholesterol	9.21e-07	0.000154626
GO:0032320_positive regulation of Ras GTPase activity	Obesity-related traits	9.8e-07	0.000163988
GO:0007187_G-protein coupled receptor signaling pathway, coupled to cyclic nucleotide second messenger	Body mass index	1.01e-06	0.000169044
GO:0048872_homeostasis of number of cells	Chronic lymphocytic leukemia	1.02e-06	0.000169109
GO:0050767_regulation of neurogenesis	Body mass index	1.02e-06	0.000169109
GO:0042098_T cell proliferation	Obesity-related traits	1.03e-06	0.000169841
GO:0007569_cell aging	Red blood cell traits	1.05e-06	0.000172428
GO:0021537_telencephalon development	Autism spectrum disorder-bipolar disorder-schizophrenia	1.1e-06	0.000178829
GO:0060538_skeletal muscle organ development	Red blood cell traits	1.13e-06	0.000182068
GO:0051272_positive regulation of cellular component movement	Obesity-related traits	1.16e-06	0.000187042
GO:0051098_regulation of binding	Prostate cancer	1.16e-06	0.000187042
hsa04713_Circadian entrainment	Type 2 diabetes	1.22e-06	0.000193878
hsa04727_GABAergic synapse	Body mass index	1.29e-06	0.00020272
GO:0007272_ensheathment of neurons	Body mass index	1.34e-06	0.000210239
GO:0002526_acute inflammatory response	Obesity-related traits	1.41e-06	0.000219042
GO:0002699_positive regulation of immune effector process	Obesity-related traits	1.48e-06	0.000227794
GO:0048704_embryonic skeletal system morphogenesis	Autism spectrum disorder-bipolar disorder-schizophrenia	1.49e-06	0.000228392
GO:0051403_stress-activated MAPK cascade	Metabolite levels	1.52e-06	0.000232453
GO:0045766_positive regulation of angiogenesis	Obesity-related traits	1.53e-06	0.000232761
GO:0021700_developmental maturation	Body mass index	1.57e-06	0.000237796
GO:0010827_regulation of glucose transport	Blood trace element (Cu levels)	1.58e-06	0.000237796
GO:0010827_regulation of glucose transport	Warfarin maintenance dose	1.58e-06	0.000237796
GO:0051236_establishment of RNA localization	HDL cholesterol	1.63e-06	0.000244892
hsa04725_Cholinergic synapse	Body mass index	1.64e-06	0.000244892
GO:0060048_cardiac muscle contraction	Body mass index	1.66e-06	0.000247743
GO:0051339_regulation of lyase activity	Type 2 diabetes	1.68e-06	0.000248271
GO:0035265_organ growth	Fasting plasma glucose	1.68e-06	0.00024847
GO:0002819_regulation of adaptive immune response	Celiac disease	1.7e-06	0.000250136
GO:0043068_positive regulation of programmed cell death	Chronic lymphocytic leukemia	1.72e-06	0.000252261
GO:0002696_positive regulation of leukocyte activation	Celiac disease	1.87e-06	0.000270235
GO:0021766_hippocampus development	Autism spectrum disorder-bipolar disorder-schizophrenia	1.89e-06	0.000272357
GO:0044706_multi-multicellular organism process	C-reactive protein	1.9e-06	0.000272357
GO:0010827_regulation of glucose transport	Neuroblastoma	1.9e-06	0.000272357
GO:0030902_hindbrain development	Body mass index	1.96e-06	0.000279937
GO:0030832_regulation of actin filament length	Obesity-related traits	1.98e-06	0.000280989
GO:0070302_regulation of stress-activated protein kinase signaling cascade	Metabolite levels	2.03e-06	0.000287057
GO:0007218_neuropeptide signaling pathway	Type 2 diabetes	2.11e-06	0.000296141
GO:0051960_regulation of nervous system development	Body mass index	2.15e-06	0.000300858
GO:0006367_transcription initiation from RNA polymerase II promoter	Blood pressure	2.25e-06	0.000313718
GO:0007270_neuron-neuron synaptic transmission	Obesity-related traits	2.26e-06	0.000314428
hsa04110_Cell cycle	Red blood cell traits	2.3e-06	0.000318074
GO:0019915_lipid storage	Blood trace element (Cu levels)	2.33e-06	0.000318368
GO:0019915_lipid storage	Neuroblastoma	2.33e-06	0.000318368
GO:0019915_lipid storage	Warfarin maintenance dose	2.33e-06	0.000318368
GO:0019216_regulation of lipid metabolic process	Bone mineral density	2.39e-06	0.000325301
GO:0050819_negative regulation of coagulation	Metabolite levels	2.47e-06	0.00033373
GO:0002495_antigen processing and presentation of peptide antigen via MHC class II	Rheumatoid arthritis	2.5e-06	0.000335014
GO:0034284_response to monosaccharide	Metabolic syndrome	2.58e-06	0.000342805
GO:0035966_response to topologically incorrect protein	Metabolite levels	2.65e-06	0.00035089
GO:0038034_signal transduction in absence of ligand	Chronic lymphocytic leukemia	2.67e-06	0.000352819
GO:0050867_positive regulation of cell activation	Celiac disease	2.72e-06	0.000358505
GO:0010950_positive regulation of endopeptidase activity	Chronic lymphocytic leukemia	2.8e-06	0.000368474
hsa05322_Systemic lupus erythematosus	Type 1 diabetes	2.82e-06	0.000369649
GO:0051495_positive regulation of cytoskeleton organization	Obesity-related traits	3.04e-06	0.000395068
GO:0048634_regulation of muscle organ development	Body mass index	3.06e-06	0.000395068
GO:0002791_regulation of peptide secretion	Blood trace element (Cu levels)	3.06e-06	0.000395068
GO:0002791_regulation of peptide secretion	Neuroblastoma	3.06e-06	0.000395068
GO:0002791_regulation of peptide secretion	Warfarin maintenance dose	3.06e-06	0.000395068
GO:0007126_meiotic nuclear division	Obesity-related traits	3.07e-06	0.000395172
GO:0007631_feeding behavior	Body mass index	3.11e-06	0.000398787
GO:0006941_striated muscle contraction	Body mass index	3.34e-06	0.000427886
GO:0030510_regulation of BMP signaling pathway	Body mass index	3.44e-06	0.000437474
GO:0002440_production of molecular mediator of immune response	Obesity-related traits	3.51e-06	0.000442973
hsa04115_p53 signaling pathway	Red blood cell traits	3.59e-06	0.0004511
GO:0048017_inositol lipid-mediated signaling	Autism spectrum disorder-bipolar disorder-schizophrenia	3.68e-06	0.000461058
GO:0046058_cAMP metabolic process	Body mass index	3.71e-06	0.000462616
GO:0070838_divalent metal ion transport	Autism spectrum disorder-bipolar disorder-schizophrenia	3.8e-06	0.000472434
GO:1901861_regulation of muscle tissue development	Body mass index	3.84e-06	0.00047654
GO:0014074_response to purine-containing compound	Body mass index	3.92e-06	0.000483538
GO:0043281_regulation of cysteine-type endopeptidase activity involved in apoptotic process	Chronic lymphocytic leukemia	3.99e-06	0.000489439
GO:0002573_myeloid leukocyte differentiation	Red blood cell traits	4.04e-06	0.000493348
GO:0045088_regulation of innate immune response	Inflammatory biomarkers	4.07e-06	0.000493387
GO:0002790_peptide secretion	Blood trace element (Cu levels)	4.1e-06	0.000493387
GO:0002790_peptide secretion	Neuroblastoma	4.1e-06	0.000493387
GO:0002790_peptide secretion	Warfarin maintenance dose	4.1e-06	0.000493387
GO:0006112_energy reserve metabolic process	Body mass index	4.22e-06	0.000506145
GO:0022900_electron transport chain	HDL cholesterol	4.28e-06	0.00051183
GO:0051260_protein homooligomerization	Body mass index	4.45e-06	0.000531478
GO:0034284_response to monosaccharide	HDL Cholesterol - Triglycerides (HDLC-TG)	4.73e-06	0.000561138
GO:0001649_osteoblast differentiation	Autism spectrum disorder-bipolar disorder-schizophrenia	4.98e-06	0.000588331
hsa04728_Dopaminergic synapse	Body mass index	5.02e-06	0.000589772
GO:0048709_oligodendrocyte differentiation	Autism spectrum disorder-bipolar disorder-schizophrenia	5.03e-06	0.000589772
GO:0045637_regulation of myeloid cell differentiation	Blood trace element (Cu levels)	5.09e-06	0.000591762
GO:0045637_regulation of myeloid cell differentiation	Neuroblastoma	5.09e-06	0.000591762
GO:0045637_regulation of myeloid cell differentiation	Warfarin maintenance dose	5.09e-06	0.000591762
GO:0048732_gland development	Red blood cell traits	5.15e-06	0.000597496
GO:0003231_cardiac ventricle development	Autism spectrum disorder-bipolar disorder-schizophrenia	5.22e-06	0.000603251
GO:0031638_zymogen activation	Chronic lymphocytic leukemia	5.54e-06	0.00063388
GO:0009410_response to xenobiotic stimulus	Body mass index	5.67e-06	0.00064578
GO:0030534_adult behavior	Body mass index	5.67e-06	0.00064578
GO:0052652_cyclic purine nucleotide metabolic process	Body mass index	5.88e-06	0.000667808
GO:0009749_response to glucose	Metabolic syndrome	6.11e-06	0.000685885
GO:0008202_steroid metabolic process	Bone mineral density	6.13e-06	0.000685885
GO:0009308_amine metabolic process	Body mass index	6.14e-06	0.000685885
GO:0015833_peptide transport	Blood trace element (Cu levels)	6.16e-06	0.000685885
GO:0015833_peptide transport	Neuroblastoma	6.16e-06	0.000685885
GO:0015833_peptide transport	Warfarin maintenance dose	6.16e-06	0.000685885
GO:0007599_hemostasis	Coronary artery disease	6.17e-06	0.000685885
GO:1900047_negative regulation of hemostasis	Metabolite levels	6.19e-06	0.000687076
GO:0043408_regulation of MAPK cascade	Metabolite levels	6.22e-06	0.000688305
GO:0032844_regulation of homeostatic process	Blood trace element (Cu levels)	6.35e-06	0.000698033
GO:0032844_regulation of homeostatic process	Neuroblastoma	6.35e-06	0.000698033
GO:0032844_regulation of homeostatic process	Warfarin maintenance dose	6.35e-06	0.000698033
hsa05031_Amphetamine addiction	Body mass index	6.44e-06	0.00070535
GO:0060562_epithelial tube morphogenesis	Autism spectrum disorder-bipolar disorder-schizophrenia	6.68e-06	0.000728815
GO:0032941_secretion by tissue	Autism spectrum disorder-bipolar disorder-schizophrenia	6.83e-06	0.000741409
GO:0010976_positive regulation of neuron projection development	Metabolic syndrome	7e-06	0.000757297
GO:0048638_regulation of developmental growth	Fasting plasma glucose	7.12e-06	0.000768515
GO:0009895_negative regulation of catabolic process	Metabolic syndrome	7.2e-06	0.000776136
hsa05016_Huntington's disease	Height	7.34e-06	0.000787626
GO:0050870_positive regulation of T cell activation	Celiac disease	7.35e-06	0.000787626
GO:0019221_cytokine-mediated signaling pathway	Celiac disease	7.51e-06	0.000803319
GO:2001236_regulation of extrinsic apoptotic signaling pathway	Chronic lymphocytic leukemia	7.67e-06	0.000817852
GO:0032984_macromolecular complex disassembly	Body mass index	7.78e-06	0.000828466
GO:0060191_regulation of lipase activity	Obesity-related traits	7.86e-06	0.000834839
GO:0046879_hormone secretion	Blood trace element (Cu levels)	7.93e-06	0.000835681
GO:0046879_hormone secretion	Neuroblastoma	7.93e-06	0.000835681
GO:0046879_hormone secretion	Warfarin maintenance dose	7.93e-06	0.000835681
GO:2000021_regulation of ion homeostasis	Type 2 diabetes	8.19e-06	0.000861462
GO:0002244_hematopoietic progenitor cell differentiation	HDL cholesterol	8.39e-06	0.000880326
GO:0046058_cAMP metabolic process	Type 2 diabetes	8.43e-06	0.000881857
GO:0060047_heart contraction	Type 2 diabetes	8.72e-06	0.000910938
GO:0030099_myeloid cell differentiation	HDL cholesterol	8.82e-06	0.000918754
GO:0017015_regulation of transforming growth factor beta receptor signaling pathway	Body mass index	8.84e-06	0.000918786
GO:0050777_negative regulation of immune response	Celiac disease	8.9e-06	0.000920876
GO:2000117_negative regulation of cysteine-type endopeptidase activity	Height	9.01e-06	0.00092931
GO:0061041_regulation of wound healing	Metabolic syndrome	9.03e-06	0.00092931
GO:0015980_energy derivation by oxidation of organic compounds	Blood trace element (Cu levels)	9.07e-06	0.000931634
GO:0010942_positive regulation of cell death	Chronic lymphocytic leukemia	9.27e-06	0.000948067
GO:0045667_regulation of osteoblast differentiation	Autism spectrum disorder-bipolar disorder-schizophrenia	9.43e-06	0.000959949
GO:0007565_female pregnancy	C-reactive protein	9.46e-06	0.000960798
GO:0043255_regulation of carbohydrate biosynthetic process	Blood trace element (Cu levels)	9.56e-06	0.000963385
GO:0043255_regulation of carbohydrate biosynthetic process	Neuroblastoma	9.56e-06	0.000963385
GO:0043255_regulation of carbohydrate biosynthetic process	Warfarin maintenance dose	9.56e-06	0.000963385
GO:0030073_insulin secretion	Metabolite levels	9.82e-06	0.000983066
GO:0022900_electron transport chain	Body mass index	9.87e-06	0.000985954
GO:0060401_cytosolic calcium ion transport	Body mass index	1.02e-05	0.00101236
GO:0022904_respiratory electron transport chain	HDL cholesterol	1.02e-05	0.00101236
GO:1900047_negative regulation of hemostasis	Metabolic syndrome	1.09e-05	0.00107596
GO:0051099_positive regulation of binding	Prostate cancer	1.1e-05	0.00108767
GO:0048844_artery morphogenesis	Red blood cell traits	1.13e-05	0.0011153
GO:0032844_regulation of homeostatic process	Type 2 diabetes	1.17e-05	0.00114587
GO:0048704_embryonic skeletal system morphogenesis	Obesity-related traits	1.18e-05	0.00115942
GO:1900046_regulation of hemostasis	Metabolic syndrome	1.19e-05	0.00116725
hsa04920_Adipocytokine signaling pathway	Metabolite levels	1.24e-05	0.00120356
GO:0051592_response to calcium ion	Autism spectrum disorder-bipolar disorder-schizophrenia	1.25e-05	0.00120959
GO:0040017_positive regulation of locomotion	Obesity-related traits	1.25e-05	0.00120969
GO:0034284_response to monosaccharide	Lipid traits	1.25e-05	0.00120969
GO:0071377_cellular response to glucagon stimulus	Height	1.28e-05	0.00123125
GO:0019827_stem cell maintenance	Neuroblastoma	1.31e-05	0.00125023
hsa04672_Intestinal immune network for IgA production	Celiac disease	1.33e-05	0.00126986
GO:0032069_regulation of nuclease activity	Metabolic syndrome	1.39e-05	0.00131159
GO:0007162_negative regulation of cell adhesion	Obesity-related traits	1.39e-05	0.00131398
GO:0006984_ER-nucleus signaling pathway	Metabolic syndrome	1.41e-05	0.00132281
GO:0043065_positive regulation of apoptotic process	Chronic lymphocytic leukemia	1.42e-05	0.0013307
GO:0001754_eye photoreceptor cell differentiation	Height	1.43e-05	0.00133171
GO:0048706_embryonic skeletal system development	Obesity-related traits	1.44e-05	0.00133697
GO:0051241_negative regulation of multicellular organismal process	Blood pressure	1.49e-05	0.00137638
GO:0060402_calcium ion transport into cytosol	Body mass index	1.51e-05	0.00138551
GO:0001935_endothelial cell proliferation	Obesity-related traits	1.51e-05	0.00138551
GO:0022898_regulation of transmembrane transporter activity	Body mass index	1.55e-05	0.00141969
GO:0030193_regulation of blood coagulation	Metabolic syndrome	1.57e-05	0.00143408
GO:0006979_response to oxidative stress	Blood trace element (Cu levels)	1.58e-05	0.00143925
GO:0006979_response to oxidative stress	Neuroblastoma	1.58e-05	0.00143925
GO:0015980_energy derivation by oxidation of organic compounds	Neuroblastoma	1.61e-05	0.00145497
GO:0015980_energy derivation by oxidation of organic compounds	Warfarin maintenance dose	1.61e-05	0.00145497
GO:0034612_response to tumor necrosis factor	C-reactive protein	1.64e-05	0.00147716
GO:0043473_pigmentation	Obesity-related traits	1.69e-05	0.0015187
GO:0052548_regulation of endopeptidase activity	C-reactive protein	1.69e-05	0.0015187
GO:0006919_activation of cysteine-type endopeptidase activity involved in apoptotic process	Chronic lymphocytic leukemia	1.75e-05	0.00156559
GO:0019218_regulation of steroid metabolic process	Bone mineral density	1.78e-05	0.00159263
GO:0006940_regulation of smooth muscle contraction	Crohn's disease	1.8e-05	0.00160092
GO:0048041_focal adhesion assembly	Height	1.82e-05	0.00161298
GO:0009187_cyclic nucleotide metabolic process	Body mass index	1.85e-05	0.00163985
GO:0009411_response to UV	Platelet counts	1.85e-05	0.00163985
GO:0030816_positive regulation of cAMP metabolic process	Type 2 diabetes	1.88e-05	0.00165814
GO:0022408_negative regulation of cell-cell adhesion	Height	1.89e-05	0.0016624
GO:0050852_T cell receptor signaling pathway	Allergic sensitization	1.9e-05	0.00166996
GO:0001824_blastocyst development	Obesity-related traits	1.91e-05	0.00167445
GO:0007218_neuropeptide signaling pathway	Atrial fibrillation	1.91e-05	0.00167445
GO:0050817_coagulation	Rheumatoid arthritis	1.92e-05	0.00167577
GO:0003205_cardiac chamber development	Pulmonary function	1.94e-05	0.0016911
GO:0001776_leukocyte homeostasis	Chronic lymphocytic leukemia	1.95e-05	0.0016911
GO:2001257_regulation of cation channel activity	Body mass index	1.95e-05	0.00169495
GO:0032652_regulation of interleukin-1 production	C-reactive protein	1.96e-05	0.00169515
GO:0045807_positive regulation of endocytosis	Metabolic syndrome	1.97e-05	0.00169515
GO:0006171_cAMP biosynthetic process	Type 2 diabetes	2.01e-05	0.00172479
GO:0030902_hindbrain development	Breast cancer	2.03e-05	0.00173602
GO:0051783_regulation of nuclear division	Crohn's disease	2.05e-05	0.00174693
GO:0032319_regulation of Rho GTPase activity	Obesity-related traits	2.09e-05	0.00176787
GO:0035967_cellular response to topologically incorrect protein	Metabolic syndrome	2.1e-05	0.00177758
GO:2001235_positive regulation of apoptotic signaling pathway	Chronic lymphocytic leukemia	2.12e-05	0.00178059
hsa04020_Calcium signaling pathway	Type 1 diabetes	2.13e-05	0.00179216
GO:0000082_G1/S transition of mitotic cell cycle	Red blood cell traits	2.16e-05	0.00180358
GO:0071887_leukocyte apoptotic process	Chronic lymphocytic leukemia	2.17e-05	0.00180358
GO:0006818_hydrogen transport	Warfarin maintenance dose	2.17e-05	0.00180358
GO:0045765_regulation of angiogenesis	Obesity-related traits	2.24e-05	0.00185761
GO:0030801_positive regulation of cyclic nucleotide metabolic process	Type 2 diabetes	2.28e-05	0.00188182
GO:0042311_vasodilation	Type 2 diabetes	2.28e-05	0.00188182
GO:0021987_cerebral cortex development	Autism spectrum disorder-bipolar disorder-schizophrenia	2.33e-05	0.00191385
hsa04911_Insulin secretion	Electrocardiographic traits	2.38e-05	0.001947
GO:0001890_placenta development	Red blood cell traits	2.4e-05	0.00195719
GO:0007188_adenylate cyclase-modulating G-protein coupled receptor signaling pathway	Type 2 diabetes	2.41e-05	0.00195719
GO:2001056_positive regulation of cysteine-type endopeptidase activity	Chronic lymphocytic leukemia	2.46e-05	0.00199984
GO:0097192_extrinsic apoptotic signaling pathway in absence of ligand	Chronic lymphocytic leukemia	2.47e-05	0.00200031
GO:0001659_temperature homeostasis	Type 2 diabetes	2.53e-05	0.00203128
GO:0090087_regulation of peptide transport	Blood trace element (Cu levels)	2.54e-05	0.00203128
GO:0090087_regulation of peptide transport	Neuroblastoma	2.54e-05	0.00203128
GO:0090087_regulation of peptide transport	Warfarin maintenance dose	2.54e-05	0.00203128
GO:0032868_response to insulin	Blood trace element (Cu levels)	2.61e-05	0.00207169
GO:0032868_response to insulin	Neuroblastoma	2.61e-05	0.00207169
GO:0032868_response to insulin	Warfarin maintenance dose	2.61e-05	0.00207169
GO:0006112_energy reserve metabolic process	Type 1 diabetes	2.62e-05	0.00207169
GO:0048771_tissue remodeling	Blood trace element (Cu levels)	2.63e-05	0.00207169
GO:0048771_tissue remodeling	Neuroblastoma	2.63e-05	0.00207169
GO:0048771_tissue remodeling	Warfarin maintenance dose	2.63e-05	0.00207169
GO:0002088_lens development in camera-type eye	Obesity-related traits	2.66e-05	0.00208832
GO:1901342_regulation of vasculature development	Obesity-related traits	2.66e-05	0.00208832
GO:1902105_regulation of leukocyte differentiation	Blood trace element (Cu levels)	2.68e-05	0.00208832
GO:1902105_regulation of leukocyte differentiation	Neuroblastoma	2.68e-05	0.00208832
GO:1902105_regulation of leukocyte differentiation	Warfarin maintenance dose	2.68e-05	0.00208832
GO:0042157_lipoprotein metabolic process	Body mass index	2.74e-05	0.00213155
GO:0006818_hydrogen transport	Neuroblastoma	2.81e-05	0.00218003
GO:0032846_positive regulation of homeostatic process	Blood trace element (Cu levels)	2.84e-05	0.00219116
GO:0032846_positive regulation of homeostatic process	Neuroblastoma	2.84e-05	0.00219116
GO:0032846_positive regulation of homeostatic process	Warfarin maintenance dose	2.84e-05	0.00219116
GO:0001841_neural tube formation	Inflammatory bowel disease	2.87e-05	0.0022028
GO:0001508_action potential	Body mass index	2.88e-05	0.0022028
GO:0071826_ribonucleoprotein complex subunit organization	Body mass index	2.88e-05	0.0022028
GO:0006816_calcium ion transport	Autism spectrum disorder-bipolar disorder-schizophrenia	2.88e-05	0.0022028
GO:0048015_phosphatidylinositol-mediated signaling	Schizophrenia or bipolar disorder	2.88e-05	0.0022028
GO:0034103_regulation of tissue remodeling	Blood trace element (Cu levels)	2.94e-05	0.00223369
GO:0034103_regulation of tissue remodeling	Neuroblastoma	2.94e-05	0.00223369
GO:0034103_regulation of tissue remodeling	Warfarin maintenance dose	2.94e-05	0.00223369
GO:0002260_lymphocyte homeostasis	Chronic lymphocytic leukemia	2.95e-05	0.00223466
GO:0008625_extrinsic apoptotic signaling pathway via death domain receptors	Chronic lymphocytic leukemia	2.98e-05	0.00225454
GO:0007088_regulation of mitosis	Inflammatory bowel disease	3.08e-05	0.00232355
GO:0032755_positive regulation of interleukin-6 production	Allergic sensitization	3.14e-05	0.00236034
GO:0048872_homeostasis of number of cells	Red blood cell traits	3.22e-05	0.00241
GO:0097529_myeloid leukocyte migration	Type 2 diabetes	3.23e-05	0.00241453
GO:0007405_neuroblast proliferation	Prostate cancer	3.3e-05	0.00246046
GO:0060402_calcium ion transport into cytosol	Obesity-related traits	3.31e-05	0.00246795
GO:0032609_interferon-gamma production	Immune response to smallpox vaccine (IL-6)	3.34e-05	0.00248002
GO:0007269_neurotransmitter secretion	Body mass index	3.36e-05	0.00249071
GO:0016458_gene silencing	Type 2 diabetes	3.36e-05	0.00249259
hsa04630_Jak-STAT signaling pathway	Fibrinogen	3.46e-05	0.0025489
GO:0010952_positive regulation of peptidase activity	Chronic lymphocytic leukemia	3.48e-05	0.00255679
GO:0002027_regulation of heart rate	Type 2 diabetes	3.57e-05	0.00261733
GO:0006094_gluconeogenesis	Type 2 diabetes	3.6e-05	0.00263539
GO:0033135_regulation of peptidyl-serine phosphorylation	Breast cancer	3.69e-05	0.00269353
GO:0001936_regulation of endothelial cell proliferation	Obesity-related traits	3.78e-05	0.00273941
GO:0048167_regulation of synaptic plasticity	Autism spectrum disorder-bipolar disorder-schizophrenia	3.78e-05	0.00273941
GO:0030804_positive regulation of cyclic nucleotide biosynthetic process	Type 2 diabetes	3.79e-05	0.00274304
GO:0009187_cyclic nucleotide metabolic process	Type 2 diabetes	3.85e-05	0.00278504
GO:0002062_chondrocyte differentiation	Thyroid function	3.86e-05	0.00278504
GO:0003205_cardiac chamber development	Autism spectrum disorder-bipolar disorder-schizophrenia	3.89e-05	0.00280144
GO:0015980_energy derivation by oxidation of organic compounds	Body mass index	3.96e-05	0.00284918
GO:0008584_male gonad development	Platelet counts	4e-05	0.00286573
GO:0007631_feeding behavior	Weight	4.01e-05	0.00286753
GO:0048844_artery morphogenesis	Age-related macular degeneration	4.24e-05	0.00300312
GO:0060021_palate development	Autism spectrum disorder-bipolar disorder-schizophrenia	4.31e-05	0.00304532
GO:0044706_multi-multicellular organism process	Type 2 diabetes	4.34e-05	0.00305998
GO:0002504_antigen processing and presentation of peptide or polysaccharide antigen via MHC class II	Rheumatoid arthritis	4.38e-05	0.00308823
GO:0010817_regulation of hormone levels	Endometriosis	4.4e-05	0.00309676
GO:0007126_meiotic nuclear division	Bone mineral density	4.6e-05	0.00323291
GO:0050819_negative regulation of coagulation	Metabolic syndrome	4.64e-05	0.00324908
GO:0050921_positive regulation of chemotaxis	Type 2 diabetes	4.72e-05	0.00329121
GO:0015749_monosaccharide transport	Neuroblastoma	4.75e-05	0.00331163
GO:0052548_regulation of endopeptidase activity	Chronic lymphocytic leukemia	4.87e-05	0.00337921
GO:0046651_lymphocyte proliferation	Autism spectrum disorder-bipolar disorder-schizophrenia	4.88e-05	0.00337921
GO:0051099_positive regulation of binding	Blood pressure	4.88e-05	0.00337921
hsa05203_Viral carcinogenesis	Chronic lymphocytic leukemia	4.96e-05	0.00342034
GO:0010952_positive regulation of peptidase activity	C-reactive protein	5.04e-05	0.00347547
GO:1900047_negative regulation of hemostasis	Triglycerides	5.15e-05	0.00353541
GO:0016568_chromatin modification	Bone mineral density	5.16e-05	0.00353541
GO:0043280_positive regulation of cysteine-type endopeptidase activity involved in apoptotic process	Chronic lymphocytic leukemia	5.24e-05	0.00355252
GO:0030316_osteoclast differentiation	Blood trace element (Cu levels)	5.24e-05	0.00355252
GO:0030316_osteoclast differentiation	Neuroblastoma	5.24e-05	0.00355252
GO:0030316_osteoclast differentiation	Warfarin maintenance dose	5.24e-05	0.00355252
GO:0045664_regulation of neuron differentiation	Crohn's disease	5.36e-05	0.00362494
GO:0030336_negative regulation of cell migration	C-reactive protein	5.58e-05	0.00376596
GO:0043523_regulation of neuron apoptotic process	Body mass index	5.59e-05	0.00376604
GO:0030968_endoplasmic reticulum unfolded protein response	Red blood cell traits	5.6e-05	0.00377201
GO:0010976_positive regulation of neuron projection development	Metabolite levels	5.63e-05	0.00378627
GO:0002250_adaptive immune response	C-reactive protein	5.64e-05	0.0037869
GO:0048593_camera-type eye morphogenesis	Thyroid function	5.71e-05	0.00382514
GO:0050818_regulation of coagulation	Metabolite levels	5.94e-05	0.00397514
GO:0006007_glucose catabolic process	HDL cholesterol	6.02e-05	0.00402357
GO:0070663_regulation of leukocyte proliferation	Obesity-related traits	6.08e-05	0.00405227
GO:0045088_regulation of innate immune response	Immune reponse to smallpox (secreted IL-2)	6.08e-05	0.00405227
GO:0035265_organ growth	Heart rate	6.12e-05	0.00407202
GO:0071407_cellular response to organic cyclic compound	Metabolite levels	6.18e-05	0.00409007
hsa05206_MicroRNAs in cancer	Testicular germ cell cancer	6.19e-05	0.00409007
GO:0007156_homophilic cell adhesion	Obesity-related traits	6.26e-05	0.00413239
GO:0046717_acid secretion	Type 2 diabetes	6.31e-05	0.00415765
GO:0090132_epithelium migration	Colorectal cancer	6.39e-05	0.00420736
GO:0072330_monocarboxylic acid biosynthetic process	Fasting plasma glucose	6.42e-05	0.00422106
GO:0060402_calcium ion transport into cytosol	Type 2 diabetes	6.67e-05	0.00437885
GO:2000116_regulation of cysteine-type endopeptidase activity	Chronic lymphocytic leukemia	6.72e-05	0.00440112
hsa04060_Cytokine-cytokine receptor interaction	Obesity-related traits	6.8e-05	0.00445013
GO:0042509_regulation of tyrosine phosphorylation of STAT protein	Height	6.83e-05	0.0044611
GO:0032409_regulation of transporter activity	Body mass index	6.85e-05	0.00446808
GO:0071260_cellular response to mechanical stimulus	Chronic lymphocytic leukemia	6.98e-05	0.0045441
GO:0030072_peptide hormone secretion	Metabolite levels	6.99e-05	0.00454448
GO:0002495_antigen processing and presentation of peptide antigen via MHC class II	Systemic lupus erythematosus and Systemic sclerosis	7e-05	0.0045489
GO:0006576_cellular biogenic amine metabolic process	Body mass index	7.03e-05	0.00455957
GO:0035108_limb morphogenesis	Platelet counts	7.06e-05	0.00457106
GO:0007631_feeding behavior	Type 2 diabetes	7.1e-05	0.00459086
GO:0002700_regulation of production of molecular mediator of immune response	Obesity-related traits	7.24e-05	0.00467227
GO:0008203_cholesterol metabolic process	Body mass index	7.3e-05	0.00469829
GO:0008643_carbohydrate transport	Blood trace element (Cu levels)	7.34e-05	0.00471115
GO:0008643_carbohydrate transport	Warfarin maintenance dose	7.34e-05	0.00471115
hsa04921_Oxytocin signaling pathway	Body mass index	7.36e-05	0.00471951
GO:0046651_lymphocyte proliferation	Obesity-related traits	7.44e-05	0.00475576
GO:0032943_mononuclear cell proliferation	Obesity-related traits	7.46e-05	0.00475816
GO:0010817_regulation of hormone levels	Obesity-related traits	7.47e-05	0.00475816
GO:0008154_actin polymerization or depolymerization	Obesity-related traits	7.48e-05	0.00475816
GO:2000116_regulation of cysteine-type endopeptidase activity	C-reactive protein	7.58e-05	0.00481073
GO:0090068_positive regulation of cell cycle process	Nephropathy	7.6e-05	0.00481073
GO:0032273_positive regulation of protein polymerization	Obesity-related traits	7.6e-05	0.00481073
hsa04080_Neuroactive ligand-receptor interaction	Type 2 diabetes	7.63e-05	0.00481073
GO:0052547_regulation of peptidase activity	Chronic lymphocytic leukemia	7.63e-05	0.00481073
GO:0010717_regulation of epithelial to mesenchymal transition	Prostate cancer	7.64e-05	0.00481073
GO:1901987_regulation of cell cycle phase transition	Autism spectrum disorder-bipolar disorder-schizophrenia	7.66e-05	0.00481957
GO:0048736_appendage development	Platelet counts	7.73e-05	0.00485569
GO:0015718_monocarboxylic acid transport	Metabolic syndrome	7.74e-05	0.00485569
GO:0042886_amide transport	Blood trace element (Cu levels)	7.77e-05	0.00485569
GO:0042886_amide transport	Neuroblastoma	7.77e-05	0.00485569
GO:0042886_amide transport	Warfarin maintenance dose	7.77e-05	0.00485569
GO:0015749_monosaccharide transport	Blood trace element (Cu levels)	7.87e-05	0.00489955
GO:0015749_monosaccharide transport	Warfarin maintenance dose	7.87e-05	0.00489955
GO:0002263_cell activation involved in immune response	Behcet's disease	7.98e-05	0.004959
GO:0072657_protein localization to membrane	Bone mineral density	8.04e-05	0.00498595
hsa05202_Transcriptional misregulation in cancer	Height	8.14e-05	0.00504435
GO:0021675_nerve development	HDL cholesterol	8.37e-05	0.00516871
GO:0001525_angiogenesis	Chronic lymphocytic leukemia	8.4e-05	0.0051804
GO:0035023_regulation of Rho protein signal transduction	Obesity-related traits	8.45e-05	0.00520716
GO:0097191_extrinsic apoptotic signaling pathway	Chronic lymphocytic leukemia	8.52e-05	0.00524182
GO:0014065_phosphatidylinositol 3-kinase signaling	Autism spectrum disorder-bipolar disorder-schizophrenia	8.63e-05	0.00530015
GO:0051302_regulation of cell division	Bone mineral density	8.64e-05	0.00530015
GO:0072511_divalent inorganic cation transport	Autism spectrum disorder-bipolar disorder-schizophrenia	8.71e-05	0.0053264
GO:0001817_regulation of cytokine production	C-reactive protein	8.73e-05	0.0053312
GO:0030968_endoplasmic reticulum unfolded protein response	Metabolite levels	8.79e-05	0.0053605
GO:0050657_nucleic acid transport	HDL cholesterol	8.95e-05	0.00545156
GO:0001657_ureteric bud development	Corneal structure	8.97e-05	0.00545461
GO:0034341_response to interferon-gamma	Hypothyroidism	9.09e-05	0.00551512
GO:0002504_antigen processing and presentation of peptide or polysaccharide antigen via MHC class II	Type 1 diabetes	9.2e-05	0.00557225
GO:0009746_response to hexose	Lipid traits	9.21e-05	0.00557225
GO:0031346_positive regulation of cell projection organization	Obesity-related traits	9.46e-05	0.00570557
GO:0060173_limb development	Platelet counts	9.49e-05	0.00571548
GO:0051048_negative regulation of secretion	Obesity-related traits	9.53e-05	0.00573485
GO:0007599_hemostasis	Type 1 diabetes	9.55e-05	0.00573673
GO:0051783_regulation of nuclear division	Bone mineral density	9.56e-05	0.00573673
GO:0034620_cellular response to unfolded protein	Metabolic syndrome	9.57e-05	0.0057379
GO:0090150_establishment of protein localization to membrane	Platelet counts	9.59e-05	0.00573897
GO:0000302_response to reactive oxygen species	Blood trace element (Cu levels)	9.86e-05	0.00587587
GO:0000302_response to reactive oxygen species	Neuroblastoma	9.86e-05	0.00587587
GO:0006664_glycolipid metabolic process	Metabolite levels	9.87e-05	0.00587587
GO:0050658_RNA transport	HDL cholesterol	9.89e-05	0.0058771
GO:0006887_exocytosis	Obesity-related traits	9.96e-05	0.00591431
GO:0035725_sodium ion transmembrane transport	Blood pressure	0.000100274	0.00594454
GO:0008643_carbohydrate transport	Neuroblastoma	0.000100503	0.00594455
GO:0030195_negative regulation of blood coagulation	Metabolite levels	0.000100543	0.00594455
GO:0046364_monosaccharide biosynthetic process	Type 2 diabetes	0.000100752	0.00594894
GO:0051783_regulation of nuclear division	Inflammatory bowel disease	0.000101856	0.00600611
GO:0007586_digestion	Type 2 diabetes	0.000102897	0.00605134
hsa04912_GnRH signaling pathway	Autism spectrum disorder-bipolar disorder-schizophrenia	0.00010543	0.0061838
GO:0002685_regulation of leukocyte migration	Type 2 diabetes	0.000105671	0.00618976
GO:2000027_regulation of organ morphogenesis	Red blood cell traits	0.000107199	0.00626264
GO:0060401_cytosolic calcium ion transport	Type 2 diabetes	0.000107973	0.00629954
GO:0042509_regulation of tyrosine phosphorylation of STAT protein	C-reactive protein	0.000108536	0.00632399
GO:0060113_inner ear receptor cell differentiation	Endometriosis	0.000109434	0.00635118
GO:0009749_response to glucose	C-reactive protein	0.000110477	0.00639491
GO:0045088_regulation of innate immune response	Alzheimer's disease	0.000111277	0.00643279
GO:0007187_G-protein coupled receptor signaling pathway, coupled to cyclic nucleotide second messenger	Type 2 diabetes	0.000112533	0.00647995
GO:0009583_detection of light stimulus	Type 1 diabetes	0.000113285	0.00651476
GO:0010948_negative regulation of cell cycle process	Autism spectrum disorder-bipolar disorder-schizophrenia	0.000113457	0.0065162
GO:0050953_sensory perception of light stimulus	Prostate cancer	0.000115314	0.00660567
GO:0051302_regulation of cell division	Crohn's disease	0.000116216	0.00664868
GO:0007599_hemostasis	Rheumatoid arthritis	0.000117686	0.00671539
GO:0050773_regulation of dendrite development	Type 2 diabetes	0.000118989	0.00678098
GO:0060041_retina development in camera-type eye	Blood pressure	0.000121193	0.00689394
GO:0031398_positive regulation of protein ubiquitination	Pancreatitis	0.000122035	0.00692774
GO:0045596_negative regulation of cell differentiation	Prostate cancer	0.000123063	0.00697715
GO:2000145_regulation of cell motility	Prostate cancer	0.000123739	0.0070065
GO:0072676_lymphocyte migration	Obesity-related traits	0.000123998	0.00701215
GO:0032075_positive regulation of nuclease activity	Lipid metabolism phenotypes	0.000124827	0.00705
GO:0050867_positive regulation of cell activation	Behcet's disease	0.000125125	0.00705783
GO:0019319_hexose biosynthetic process	Type 2 diabetes	0.000125386	0.00706349
GO:0009746_response to hexose	Metabolic syndrome	0.000125638	0.00706872
GO:0051640_organelle localization	Parkinson's disease	0.000125898	0.00707431
GO:0030833_regulation of actin filament polymerization	Obesity-related traits	0.000127214	0.00713011
GO:0009190_cyclic nucleotide biosynthetic process	Body mass index	0.000129001	0.00722109
GO:0031334_positive regulation of protein complex assembly	Chronic lymphocytic leukemia	0.000129238	0.00722522
GO:0070085_glycosylation	Metabolite levels	0.000130426	0.00727322
GO:0001938_positive regulation of endothelial cell proliferation	Obesity-related traits	0.000131599	0.0072977
GO:0008277_regulation of G-protein coupled receptor protein signaling pathway	Blood trace element (Cu levels)	0.000131856	0.0072977
GO:0008277_regulation of G-protein coupled receptor protein signaling pathway	Neuroblastoma	0.000131856	0.0072977
GO:0008277_regulation of G-protein coupled receptor protein signaling pathway	Warfarin maintenance dose	0.000131856	0.0072977
GO:0001678_cellular glucose homeostasis	Obesity-related traits	0.000132112	0.00730037
GO:0030817_regulation of cAMP biosynthetic process	Type 2 diabetes	0.000132235	0.00730037
GO:0009411_response to UV	Red blood cell traits	0.000132546	0.00730837
GO:0007596_blood coagulation	Rheumatoid arthritis	0.000133504	0.00735202
GO:0032943_mononuclear cell proliferation	Autism spectrum disorder-bipolar disorder-schizophrenia	0.000133837	0.00735332
GO:0043124_negative regulation of I-kappaB kinase/NF-kappaB signaling	Allergic sensitization	0.00013386	0.00735332
GO:0072524_pyridine-containing compound metabolic process	Parkinson's disease	0.000134479	0.00737814
GO:0007202_activation of phospholipase C activity	Crohn's disease	0.000135913	0.00743844
GO:0014074_response to purine-containing compound	Uric acid levels	0.000136113	0.00744006
GO:0031345_negative regulation of cell projection organization	Atrial fibrillation	0.000136548	0.00745459
hsa04713_Circadian entrainment	Body mass index	0.000137031	0.00747176
GO:0002366_leukocyte activation involved in immune response	Red blood cell traits	0.000137747	0.00748275
GO:0046850_regulation of bone remodeling	Blood trace element (Cu levels)	0.00013808	0.00748275
GO:0046850_regulation of bone remodeling	Neuroblastoma	0.00013808	0.00748275
GO:0046850_regulation of bone remodeling	Warfarin maintenance dose	0.00013808	0.00748275
GO:0061351_neural precursor cell proliferation	Autism spectrum disorder-bipolar disorder-schizophrenia	0.000138818	0.00751352
GO:0006367_transcription initiation from RNA polymerase II promoter	Autism spectrum disorder-bipolar disorder-schizophrenia	0.000139892	0.00756241
GO:0044057_regulation of system process	Body mass index	0.000143714	0.00775003
GO:0030500_regulation of bone mineralization	Obesity-related traits	0.000144516	0.00778379
GO:0035107_appendage morphogenesis	Platelet counts	0.000145422	0.00782306
GO:0032944_regulation of mononuclear cell proliferation	Obesity-related traits	0.000146957	0.00788639
GO:0009266_response to temperature stimulus	Blood trace element (Cu levels)	0.00014933	0.00798462
GO:0009266_response to temperature stimulus	Warfarin maintenance dose	0.00014933	0.00798462
GO:0030879_mammary gland development	Celiac disease	0.000150115	0.00801691
GO:0060271_cilium morphogenesis	Height	0.000151738	0.00807427
GO:0060840_artery development	Red blood cell traits	0.000152031	0.00808014
GO:0046474_glycerophospholipid biosynthetic process	Age-related macular degeneration	0.000153256	0.00813546
GO:0001837_epithelial to mesenchymal transition	Prostate cancer	0.000154371	0.0081848
GO:1901028_regulation of mitochondrial outer membrane permeabilization involved in apoptotic signaling pathway	Chronic lymphocytic leukemia	0.000155536	0.00823671
GO:0006140_regulation of nucleotide metabolic process	Inflammatory bowel disease	0.000156421	0.00827363
hsa04114_Oocyte meiosis	Type 1 diabetes	0.000156803	0.00828394
GO:0051402_neuron apoptotic process	Body mass index	0.000157161	0.00829291
GO:0006813_potassium ion transport	Atrial fibrillation	0.000158696	0.00835422
GO:0030518_intracellular steroid hormone receptor signaling pathway	Blood trace element (Cu levels)	0.000159269	0.00835422
GO:0030518_intracellular steroid hormone receptor signaling pathway	Neuroblastoma	0.000159269	0.00835422
GO:0030518_intracellular steroid hormone receptor signaling pathway	Warfarin maintenance dose	0.000159269	0.00835422
GO:0070542_response to fatty acid	Type 2 diabetes	0.000159565	0.00835983
GO:0050918_positive chemotaxis	Obesity-related traits	0.000161599	0.00843636
GO:0048520_positive regulation of behavior	Obesity-related traits	0.0001637	0.00853599
GO:0002263_cell activation involved in immune response	Red blood cell traits	0.000165173	0.00858292
GO:0070372_regulation of ERK1 and ERK2 cascade	HDL cholesterol	0.000165357	0.00858292
GO:2001233_regulation of apoptotic signaling pathway	Chronic lymphocytic leukemia	0.000165378	0.00858292
GO:0001894_tissue homeostasis	Neuroblastoma	0.000165771	0.00859323
hsa05322_Systemic lupus erythematosus	Complement C3 and C4 levels	0.000166253	0.00860812
GO:0010721_negative regulation of cell development	Prostate cancer	0.00016693	0.00863308
GO:0070585_protein localization to mitochondrion	Platelet counts	0.000170287	0.00876563
GO:0016125_sterol metabolic process	Body mass index	0.00017109	0.00879553
GO:0021953_central nervous system neuron differentiation	C-reactive protein	0.00017269	0.00885832
hsa04920_Adipocytokine signaling pathway	Fasting plasma glucose	0.000173635	0.00889647
GO:0048592_eye morphogenesis	Thyroid function	0.000174578	0.00893443
GO:0006959_humoral immune response	Rheumatoid arthritis	0.000177996	0.00907883
GO:0014031_mesenchymal cell development	Glaucoma	0.000178098	0.00907883
GO:0071622_regulation of granulocyte chemotaxis	Obesity-related traits	0.000178222	0.00907883
GO:0021695_cerebellar cortex development	Breast cancer	0.00018007	0.00915188
GO:0045927_positive regulation of growth	Fasting plasma glucose	0.000182277	0.00924278
GO:0010954_positive regulation of protein processing	Height	0.0001837	0.00930426
GO:0015992_proton transport	Height	0.000184903	0.00935443
GO:0015758_glucose transport	Blood trace element (Cu levels)	0.00018682	0.00942984
GO:0015758_glucose transport	Warfarin maintenance dose	0.00018682	0.00942984
GO:0046849_bone remodeling	Blood trace element (Cu levels)	0.000187957	0.00945479
GO:0046849_bone remodeling	Neuroblastoma	0.000187957	0.00945479
GO:0046849_bone remodeling	Warfarin maintenance dose	0.000187957	0.00945479
GO:0001819_positive regulation of cytokine production	Allergic sensitization	0.000188844	0.0094886
GO:0001894_tissue homeostasis	Blood trace element (Cu levels)	0.000191567	0.00959908
GO:0001894_tissue homeostasis	Warfarin maintenance dose	0.000191567	0.00959908
GO:0048017_inositol lipid-mediated signaling	Atrial fibrillation	0.000191695	0.00959908
hsa04270_Vascular smooth muscle contraction	Body mass index	0.000196942	0.00985065
GO:0051783_regulation of nuclear division	Obesity-related traits	0.000197906	0.00988767
GO:0043414_macromolecule methylation	Obesity-related traits	0.000199173	0.00993977
GO:0030838_positive regulation of actin filament polymerization	Obesity-related traits	0.000199484	0.00994404
GO:0034284_response to monosaccharide	Lipid metabolism phenotypes	0.000200158	0.00994561
GO:0042130_negative regulation of T cell proliferation	Celiac disease	0.000200637	0.00994561
GO:0006006_glucose metabolic process	Blood trace element (Cu levels)	0.000200642	0.00994561
GO:0006006_glucose metabolic process	Neuroblastoma	0.000200642	0.00994561
GO:0006006_glucose metabolic process	Warfarin maintenance dose	0.000200642	0.00994561
GO:0048661_positive regulation of smooth muscle cell proliferation	Height	0.000201034	0.00995388
hsa04068_FoxO signaling pathway	Glycated hemoglobin levels	0.000202067	0.00999383
GO:1902580_single-organism cellular localization	Bone mineral density	0.000202969	0.00999569
GO:0031100_organ regeneration	Blood trace element (Cu levels)	0.000203368	0.00999569
GO:0031100_organ regeneration	Neuroblastoma	0.000203368	0.00999569
GO:0031100_organ regeneration	Warfarin maintenance dose	0.000203368	0.00999569
GO:0030072_peptide hormone secretion	Blood trace element (Cu levels)	0.000203915	0.00999569
GO:0030072_peptide hormone secretion	Neuroblastoma	0.000203915	0.00999569
GO:0030072_peptide hormone secretion	Warfarin maintenance dose	0.000203915	0.00999569
GO:0006639_acylglycerol metabolic process	Red blood cell traits	0.000204635	0.0100198
GO:0097202_activation of cysteine-type endopeptidase activity	C-reactive protein	0.000206019	0.0100764
GO:0043603_cellular amide metabolic process	Type 1 diabetes	0.000206333	0.0100806
GO:0010942_positive regulation of cell death	Type 2 diabetes	0.000210491	0.0102544
GO:0030334_regulation of cell migration	Prostate cancer	0.000211126	0.0102694
GO:0043543_protein acylation	Bone mineral density	0.000211451	0.0102739
GO:0032651_regulation of interleukin-1 beta production	C-reactive protein	0.000212108	0.0102945
GO:0006413_translational initiation	Body mass index	0.000213596	0.0103553
GO:1901214_regulation of neuron death	Body mass index	0.000214711	0.0103979
hsa04723_Retrograde endocannabinoid signaling	Body mass index	0.000216616	0.0104742
GO:0048638_regulation of developmental growth	Obesity-related traits	0.000216759	0.0104742
GO:1901215_negative regulation of neuron death	Pancreatitis	0.000218255	0.0105349
GO:0050920_regulation of chemotaxis	Type 2 diabetes	0.000221753	0.0106921
GO:0040014_regulation of multicellular organism growth	Type 2 diabetes	0.000222098	0.010697
GO:0051223_regulation of protein transport	Autism spectrum disorder-bipolar disorder-schizophrenia	0.000223104	0.0107338
hsa04962_Vasopressin-regulated water reabsorption	Height	0.000227373	0.0109179
GO:0032412_regulation of ion transmembrane transporter activity	Body mass index	0.000229143	0.0109743
GO:0010822_positive regulation of mitochondrion organization	Chronic lymphocytic leukemia	0.000229165	0.0109743
GO:0002504_antigen processing and presentation of peptide or polysaccharide antigen via MHC class II	Systemic lupus erythematosus and Systemic sclerosis	0.000229707	0.0109743
GO:0034762_regulation of transmembrane transport	Body mass index	0.000229842	0.0109743
GO:0050817_coagulation	Coronary artery disease	0.000231383	0.011024
GO:0006986_response to unfolded protein	Metabolite levels	0.000231701	0.0110272
GO:0031016_pancreas development	Type 2 diabetes	0.000239289	0.0113639
GO:0007259_JAK-STAT cascade	Obesity-related traits	0.000243606	0.0115565
GO:0031331_positive regulation of cellular catabolic process	Blood trace element (Cu levels)	0.000249829	0.011839
hsa04726_Serotonergic synapse	Body mass index	0.000250748	0.0118449
GO:0050818_regulation of coagulation	Metabolic syndrome	0.000251417	0.0118633
GO:0003018_vascular process in circulatory system	Electrocardiographic traits	0.000254229	0.0119794
GO:0002687_positive regulation of leukocyte migration	Type 2 diabetes	0.00025442	0.0119794
GO:0051924_regulation of calcium ion transport	Body mass index	0.000257931	0.0121318
GO:0048538_thymus development	HDL cholesterol	0.000263698	0.0123767
GO:0007611_learning or memory	Atrial fibrillation	0.000266643	0.0124966
GO:0031295_T cell costimulation	Height	0.000266818	0.0124966
GO:0034332_adherens junction organization	Asthma	0.000274238	0.0128262
GO:0000060_protein import into nucleus, translocation	Metabolite levels	0.000274436	0.0128262
GO:0031279_regulation of cyclase activity	Type 2 diabetes	0.000276072	0.012889
hsa03010_Ribosome	Height	0.000279774	0.0130343
GO:0031347_regulation of defense response	Inflammatory biomarkers	0.000283352	0.0131852
GO:0007218_neuropeptide signaling pathway	Body mass index	0.000285411	0.0132549
GO:0021536_diencephalon development	Autism spectrum disorder-bipolar disorder-schizophrenia	0.000287003	0.0133009
GO:0030111_regulation of Wnt signaling pathway	Refractive error	0.000294334	0.0136031
GO:0015758_glucose transport	Neuroblastoma	0.000294448	0.0136031
GO:0048762_mesenchymal cell differentiation	Prostate cancer	0.00029484	0.013607
GO:0048871_multicellular organismal homeostasis	Type 2 diabetes	0.000299089	0.0137887
GO:0007088_regulation of mitosis	Obesity-related traits	0.000300109	0.0138213
GO:0070227_lymphocyte apoptotic process	Chronic lymphocytic leukemia	0.000300604	0.0138297
GO:0051098_regulation of binding	Chronic lymphocytic leukemia	0.000306442	0.014069
hsa04610_Complement and coagulation cascades	Metabolite levels	0.00030933	0.0141425
GO:0014812_muscle cell migration	Height	0.00031021	0.0141425
GO:0001505_regulation of neurotransmitter levels	Body mass index	0.000310361	0.0141425
GO:0030814_regulation of cAMP metabolic process	Type 2 diabetes	0.000310426	0.0141425
GO:0002495_antigen processing and presentation of peptide antigen via MHC class II	Carotid intima media thickness	0.000315518	0.0143218
GO:0009306_protein secretion	Lipid traits	0.000316407	0.0143475
GO:0042531_positive regulation of tyrosine phosphorylation of STAT protein	Height	0.00031995	0.0144932
hsa04640_Hematopoietic cell lineage	Celiac disease	0.000321984	0.0145704
GO:0010517_regulation of phospholipase activity	Type 2 diabetes	0.000323818	0.0146138
GO:0022618_ribonucleoprotein complex assembly	Body mass index	0.000324149	0.0146138
GO:0008543_fibroblast growth factor receptor signaling pathway	Bone mineral density	0.000326104	0.0146817
GO:0044708_single-organism behavior	Type 2 diabetes	0.000328216	0.0147369
GO:1901652_response to peptide	Crohn's disease	0.000329209	0.0147613
GO:0071453_cellular response to oxygen levels	Chronic lymphocytic leukemia	0.000332486	0.0148931
GO:0048565_digestive tract development	Pulmonary function	0.000334806	0.0149818
GO:0060249_anatomical structure homeostasis	Blood trace element (Cu levels)	0.00033599	0.0150044
GO:0060249_anatomical structure homeostasis	Warfarin maintenance dose	0.00033599	0.0150044
GO:0051216_cartilage development	Thyroid function	0.000340833	0.0151899
GO:0008645_hexose transport	Blood trace element (Cu levels)	0.000342942	0.0152532
GO:0008645_hexose transport	Warfarin maintenance dose	0.000342942	0.0152532
GO:0001837_epithelial to mesenchymal transition	Asthma	0.000348158	0.015427
GO:0031638_zymogen activation	Inflammatory biomarkers	0.000348217	0.015427
GO:0001959_regulation of cytokine-mediated signaling pathway	Fibrinogen	0.000348247	0.015427
GO:0051321_meiotic cell cycle	Bone mineral density	0.000349063	0.0154476
GO:0050870_positive regulation of T cell activation	Hematological and biochemical traits	0.000354868	0.0156574
GO:0007498_mesoderm development	Height	0.000356924	0.0157324
GO:0030218_erythrocyte differentiation	HDL cholesterol	0.000358684	0.0157785
GO:0007565_female pregnancy	Fibrinogen	0.000360333	0.0158322
GO:0034284_response to monosaccharide	Hematological and biochemical traits	0.000360621	0.0158322
GO:0031294_lymphocyte costimulation	Hypothyroidism	0.00036364	0.0159489
GO:0090068_positive regulation of cell cycle process	Bone mineral density	0.0003694	0.0161694
GO:0034765_regulation of ion transmembrane transport	Body mass index	0.000370888	0.0162024
GO:0015992_proton transport	Warfarin maintenance dose	0.000375222	0.0163491
GO:0045981_positive regulation of nucleotide metabolic process	Type 2 diabetes	0.000375723	0.0163491
GO:0007596_blood coagulation	Coronary artery disease	0.000375725	0.0163491
GO:0030003_cellular cation homeostasis	Breast cancer	0.000382006	0.016606
GO:0060562_epithelial tube morphogenesis	Ulcerative colitis	0.000383704	0.0166634
GO:0072376_protein activation cascade	Metabolite levels	0.000385149	0.0167076
GO:0032075_positive regulation of nuclease activity	Cardiovascular disease risk factors	0.00038548	0.0167076
GO:0046324_regulation of glucose import	Neuroblastoma	0.000388666	0.0168226
GO:0006650_glycerophospholipid metabolic process	Alzheimer's disease	0.000389172	0.0168226
GO:0043123_positive regulation of I-kappaB kinase/NF-kappaB signaling	Chronic lymphocytic leukemia	0.000389275	0.0168226
GO:0000737_DNA catabolic process, endonucleolytic	Height	0.000391064	0.0168834
GO:0032102_negative regulation of response to external stimulus	Coronary artery disease	0.000395316	0.0170503
GO:0051783_regulation of nuclear division	Triglycerides	0.000398092	0.0171434
GO:0022037_metencephalon development	Breast cancer	0.000398251	0.0171434
GO:0007162_negative regulation of cell adhesion	C-reactive protein	0.000401293	0.017248
hsa03013_RNA transport	HDL cholesterol	0.000401461	0.017248
GO:0009746_response to hexose	HDL Cholesterol - Triglycerides (HDLC-TG)	0.000401972	0.0172532
GO:0016358_dendrite development	Type 2 diabetes	0.000402805	0.0172659
GO:0061351_neural precursor cell proliferation	Crohn's disease	0.000403051	0.0172659
GO:0040017_positive regulation of locomotion	Fasting plasma glucose	0.000404444	0.0173088
GO:0001508_action potential	Autism spectrum disorder-bipolar disorder-schizophrenia	0.000411306	0.0175684
GO:0048738_cardiac muscle tissue development	Ulcerative colitis	0.00041326	0.0176348
GO:0007586_digestion	Obesity-related traits	0.000416708	0.0177476
GO:0000302_response to reactive oxygen species	Warfarin maintenance dose	0.000420001	0.0178535
GO:1900047_negative regulation of hemostasis	Age-related macular degeneration	0.000421691	0.0179081
GO:0006818_hydrogen transport	Blood trace element (Cu levels)	0.000425653	0.0180416
GO:0050870_positive regulation of T cell activation	Obesity-related traits	0.0004268	0.0180729
GO:0051216_cartilage development	Metabolite levels	0.00042756	0.0180878
GO:0090276_regulation of peptide hormone secretion	Blood trace element (Cu levels)	0.000429807	0.0181134
GO:0090276_regulation of peptide hormone secretion	Neuroblastoma	0.000429807	0.0181134
GO:0090276_regulation of peptide hormone secretion	Warfarin maintenance dose	0.000429807	0.0181134
GO:0050707_regulation of cytokine secretion	Ulcerative colitis	0.00043091	0.0181426
GO:0002495_antigen processing and presentation of peptide antigen via MHC class II	Graves' disease	0.000438294	0.0184184
hsa04010_MAPK signaling pathway	Refractive error	0.000442623	0.0185427
GO:0051924_regulation of calcium ion transport	Autism spectrum disorder-bipolar disorder-schizophrenia	0.000442673	0.0185427
GO:0072330_monocarboxylic acid biosynthetic process	Type 2 diabetes	0.000442993	0.0185427
GO:0051606_detection of stimulus	Autism spectrum disorder-bipolar disorder-schizophrenia	0.000444565	0.0185758
GO:0042113_B cell activation	Chronic lymphocytic leukemia	0.000448686	0.0187126
GO:0051048_negative regulation of secretion	Metabolite levels	0.000449313	0.0187211
GO:0043331_response to dsRNA	Type 2 diabetes	0.00045145	0.0187924
GO:0050672_negative regulation of lymphocyte proliferation	Systemic lupus erythematosus and Systemic sclerosis	0.000454384	0.0188967
GO:0006109_regulation of carbohydrate metabolic process	Liver enzyme levels (gamma-glutamyl transferase)	0.000458916	0.0190493
GO:1900046_regulation of hemostasis	Metabolite levels	0.000463446	0.0192193
GO:0050707_regulation of cytokine secretion	Inflammatory biomarkers	0.000464665	0.0192518
GO:0006937_regulation of muscle contraction	Type 2 diabetes	0.000465752	0.0192787
GO:0030968_endoplasmic reticulum unfolded protein response	Lipid metabolism phenotypes	0.000466716	0.0193005
GO:0009914_hormone transport	Blood trace element (Cu levels)	0.000475024	0.0195708
GO:0009914_hormone transport	Neuroblastoma	0.000475024	0.0195708
GO:0009914_hormone transport	Warfarin maintenance dose	0.000475024	0.0195708
GO:0045732_positive regulation of protein catabolic process	Neuroblastoma	0.000475893	0.0195854
GO:0060349_bone morphogenesis	HDL cholesterol	0.000476265	0.0195854
GO:0050819_negative regulation of coagulation	Triglycerides	0.00047689	0.0195928
hsa04114_Oocyte meiosis	Blood pressure	0.000478253	0.0196306
hsa04910_Insulin signaling pathway	Blood trace element (Cu levels)	0.000481447	0.0197068
hsa04910_Insulin signaling pathway	Neuroblastoma	0.000481447	0.0197068
hsa04910_Insulin signaling pathway	Warfarin maintenance dose	0.000481447	0.0197068
GO:0001654_eye development	Red blood cell traits	0.000482101	0.0197153
GO:0031623_receptor internalization	HDL cholesterol	0.000484511	0.0197797
GO:0002244_hematopoietic progenitor cell differentiation	Red blood cell traits	0.000484784	0.0197797
GO:0006367_transcription initiation from RNA polymerase II promoter	Height	0.00048502	0.0197797
GO:1902578_single-organism localization	Bone mineral density	0.000500054	0.0203552
GO:0097285_cell-type specific apoptotic process	Chronic lymphocytic leukemia	0.00050145	0.0203932
GO:0019884_antigen processing and presentation of exogenous antigen	Retinal arteriolar caliber	0.000509363	0.020677
GO:0097202_activation of cysteine-type endopeptidase activity	Chronic lymphocytic leukemia	0.000511185	0.0207319
GO:0045444_fat cell differentiation	C-reactive protein	0.000513735	0.0208122
hsa04261_Adrenergic signaling in cardiomyocytes	Body mass index	0.000514375	0.0208122
GO:0001817_regulation of cytokine production	Obesity-related traits	0.000514579	0.0208122
GO:0030819_positive regulation of cAMP biosynthetic process	Blood trace element (Cu levels)	0.000522279	0.0210506
GO:0030819_positive regulation of cAMP biosynthetic process	Neuroblastoma	0.000522279	0.0210506
GO:0030819_positive regulation of cAMP biosynthetic process	Warfarin maintenance dose	0.000522279	0.0210506
GO:0043534_blood vessel endothelial cell migration	Height	0.000522379	0.0210506
GO:0014047_glutamate secretion	Autism spectrum disorder-bipolar disorder-schizophrenia	0.000524526	0.0210964
GO:0009615_response to virus	C-reactive protein	0.00052495	0.0210964
GO:0060349_bone morphogenesis	Obesity-related traits	0.00052696	0.0211579
GO:0000075_cell cycle checkpoint	Crohn's disease	0.000530464	0.0212689
GO:0050767_regulation of neurogenesis	Crohn's disease	0.000539409	0.0215793
GO:0050921_positive regulation of chemotaxis	Obesity-related traits	0.000540715	0.021612
GO:0019932_second-messenger-mediated signaling	Type 2 diabetes	0.000541467	0.0216225
GO:0060402_calcium ion transport into cytosol	Autism spectrum disorder-bipolar disorder-schizophrenia	0.000543876	0.021699
hsa04720_Long-term potentiation	Autism spectrum disorder-bipolar disorder-schizophrenia	0.000545569	0.0217469
GO:0030195_negative regulation of blood coagulation	Metabolic syndrome	0.000546819	0.0217771
GO:0007584_response to nutrient	Blood trace element (Cu levels)	0.000552705	0.0219719
GO:0007584_response to nutrient	Neuroblastoma	0.000552705	0.0219719
GO:0032434_regulation of proteasomal ubiquitin-dependent protein catabolic process	Prostate cancer	0.000554948	0.0220412
GO:0045453_bone resorption	Blood trace element (Cu levels)	0.000556694	0.0220511
GO:0045453_bone resorption	Neuroblastoma	0.000556694	0.0220511
GO:0045453_bone resorption	Warfarin maintenance dose	0.000556694	0.0220511
GO:0030308_negative regulation of cell growth	Type 2 diabetes	0.000557958	0.0220813
GO:0022900_electron transport chain	Neuroblastoma	0.00056688	0.0223543
GO:0022900_electron transport chain	Warfarin maintenance dose	0.00056688	0.0223543
GO:0050868_negative regulation of T cell activation	Inflammatory biomarkers	0.000567809	0.022371
GO:0045670_regulation of osteoclast differentiation	Height	0.000570883	0.022472
GO:0022904_respiratory electron transport chain	Neuroblastoma	0.000576885	0.0226679
GO:0022904_respiratory electron transport chain	Warfarin maintenance dose	0.000576885	0.0226679
GO:0030902_hindbrain development	Autism spectrum disorder-bipolar disorder-schizophrenia	0.000578356	0.0227055
GO:0050819_negative regulation of coagulation	Age-related macular degeneration	0.000579189	0.0227086
GO:0009306_protein secretion	Lipid metabolism phenotypes	0.000579977	0.0227086
GO:0051348_negative regulation of transferase activity	Allergic sensitization	0.000585697	0.022903
GO:0002685_regulation of leukocyte migration	Obesity-related traits	0.000585981	0.022903
GO:0080135_regulation of cellular response to stress	Metabolite levels	0.000588844	0.0229946
GO:0006520_cellular amino acid metabolic process	Thyroid function	0.000590559	0.0230412
GO:0032075_positive regulation of nuclease activity	Triglycerides	0.000591123	0.0230429
GO:0046890_regulation of lipid biosynthetic process	Bone mineral density	0.000592115	0.0230521
GO:0048844_artery morphogenesis	HDL cholesterol	0.000592405	0.0230521
GO:0007045_cell-substrate adherens junction assembly	Height	0.000593322	0.0230635
GO:0007519_skeletal muscle tissue development	Red blood cell traits	0.000595485	0.0230635
GO:0042129_regulation of T cell proliferation	Obesity-related traits	0.000595515	0.0230635
GO:0033762_response to glucagon	Height	0.00059627	0.0230635
GO:1901019_regulation of calcium ion transmembrane transporter activity	Body mass index	0.000596607	0.0230635
GO:0022900_electron transport chain	Blood trace element (Cu levels)	0.000596631	0.0230635
hsa04014_Ras signaling pathway	Type 1 diabetes	0.000596874	0.0230635
GO:0030814_regulation of cAMP metabolic process	Obesity-related traits	0.000600378	0.0231786
GO:0006368_transcription elongation from RNA polymerase II promoter	Height	0.000605	0.0233366
GO:0050796_regulation of insulin secretion	Blood trace element (Cu levels)	0.000606653	0.0233392
GO:0050796_regulation of insulin secretion	Neuroblastoma	0.000606653	0.0233392
GO:0050796_regulation of insulin secretion	Warfarin maintenance dose	0.000606653	0.0233392
GO:0002495_antigen processing and presentation of peptide antigen via MHC class II	Type 1 diabetes	0.000609117	0.0234136
GO:0022405_hair cycle process	Obesity-related traits	0.00061511	0.0236234
GO:0070997_neuron death	Chronic lymphocytic leukemia	0.000616852	0.0236698
GO:0030335_positive regulation of cell migration	Fasting plasma glucose	0.000618406	0.0237088
GO:0006732_coenzyme metabolic process	HDL cholesterol	0.000619249	0.0237205
GO:0071300_cellular response to retinoic acid	Height	0.000622074	0.0238081
GO:0006470_protein dephosphorylation	Carotid intima media thickness	0.000624339	0.0238741
GO:0048762_mesenchymal cell differentiation	Glaucoma	0.000625939	0.0239146
GO:0048167_regulation of synaptic plasticity	Atrial fibrillation	0.000627329	0.0239469
GO:0055074_calcium ion homeostasis	Type 2 diabetes	0.000628653	0.0239768
GO:0008630_intrinsic apoptotic signaling pathway in response to DNA damage	Platelet counts	0.000631067	0.0240481
GO:1900544_positive regulation of purine nucleotide metabolic process	Type 2 diabetes	0.000631706	0.0240517
GO:0006096_glycolysis	Type 2 diabetes	0.000634002	0.0241183
GO:0008645_hexose transport	Neuroblastoma	0.000637771	0.0242408
GO:0071900_regulation of protein serine/threonine kinase activity	Adiponectin levels	0.000642685	0.0243583
GO:0009583_detection of light stimulus	Type 2 diabetes	0.000642852	0.0243583
GO:0002286_T cell activation involved in immune response	Chronic lymphocytic leukemia	0.000643013	0.0243583
GO:0010469_regulation of receptor activity	Autism spectrum disorder-bipolar disorder-schizophrenia	0.00064342	0.0243583
GO:0006521_regulation of cellular amino acid metabolic process	Breast cancer	0.000643622	0.0243583
GO:0034333_adherens junction assembly	Height	0.000645124	0.0243734
GO:0050768_negative regulation of neurogenesis	Pancreatitis	0.000646886	0.0244191
GO:0009896_positive regulation of catabolic process	Neuroblastoma	0.000650943	0.0245181
GO:0048729_tissue morphogenesis	Autism spectrum disorder-bipolar disorder-schizophrenia	0.000651501	0.0245181
GO:0048813_dendrite morphogenesis	Autism spectrum disorder-bipolar disorder-schizophrenia	0.000651729	0.0245181
GO:0009746_response to hexose	Glycated hemoglobin levels	0.000656012	0.0246582
GO:0046888_negative regulation of hormone secretion	Type 2 diabetes	0.000659175	0.0247561
GO:0009743_response to carbohydrate	Lipid metabolism phenotypes	0.000662755	0.0248482
GO:0003206_cardiac chamber morphogenesis	Glaucoma	0.000663553	0.0248571
GO:0002366_leukocyte activation involved in immune response	Behcet's disease	0.000664867	0.0248852
hsa04921_Oxytocin signaling pathway	Type 2 diabetes	0.000671041	0.025095
hsa05322_Systemic lupus erythematosus	Rheumatoid arthritis	0.000671989	0.0251092
GO:0009306_protein secretion	Triglycerides	0.00067738	0.0252892
GO:0050670_regulation of lymphocyte proliferation	Obesity-related traits	0.000680375	0.0253582
GO:0031960_response to corticosteroid	Blood trace element (Cu levels)	0.000685222	0.0254958
GO:0031960_response to corticosteroid	Neuroblastoma	0.000685222	0.0254958
GO:0043254_regulation of protein complex assembly	Chronic lymphocytic leukemia	0.000690896	0.0256853
GO:0001816_cytokine production	C-reactive protein	0.00069162	0.0256906
GO:0006979_response to oxidative stress	Warfarin maintenance dose	0.000693714	0.025713
GO:0034976_response to endoplasmic reticulum stress	Lipid metabolism phenotypes	0.000693971	0.025713
GO:0031647_regulation of protein stability	Type 2 diabetes	0.000695419	0.0257451
GO:0070231_T cell apoptotic process	Chronic lymphocytic leukemia	0.000697893	0.025815
GO:0001889_liver development	Bone mineral density	0.000699149	0.0258182
GO:0045807_positive regulation of endocytosis	Hematological and biochemical traits	0.000699158	0.0258182
GO:0048871_multicellular organismal homeostasis	Breast cancer	0.000700492	0.0258182
GO:0001654_eye development	Thyroid function	0.000700882	0.0258182
GO:0022904_respiratory electron transport chain	Blood trace element (Cu levels)	0.000700902	0.0258182
GO:0072330_monocarboxylic acid biosynthetic process	Metabolic syndrome	0.000709271	0.0261047
GO:0030808_regulation of nucleotide biosynthetic process	Type 2 diabetes	0.000710778	0.0261384
GO:0009746_response to hexose	Type 2 diabetes	0.000717163	0.0263513
GO:0071806_protein transmembrane transport	HDL cholesterol	0.000720178	0.0264359
GO:0010563_negative regulation of phosphorus metabolic process	Adiponectin levels	0.000725064	0.0265753
GO:0008643_carbohydrate transport	Fasting plasma glucose	0.000727961	0.0266593
GO:2001244_positive regulation of intrinsic apoptotic signaling pathway	Platelet counts	0.000732346	0.0267977
GO:0007292_female gamete generation	Blood pressure	0.000734858	0.0268673
GO:0032609_interferon-gamma production	Inflammatory biomarkers	0.000735657	0.0268743
GO:0030193_regulation of blood coagulation	Metabolite levels	0.000738237	0.0269431
GO:0030193_regulation of blood coagulation	Age-related macular degeneration	0.000738862	0.0269431
GO:0050805_negative regulation of synaptic transmission	Atrial fibrillation	0.000739371	0.0269431
GO:0009743_response to carbohydrate	HDL cholesterol	0.00074168	0.0270037
GO:0009896_positive regulation of catabolic process	HDL Cholesterol - Triglycerides (HDLC-TG)	0.000742585	0.0270037
GO:0022604_regulation of cell morphogenesis	Lung cancer	0.000742868	0.0270037
GO:0060193_positive regulation of lipase activity	Type 2 diabetes	0.000745313	0.0270591
GO:0055080_cation homeostasis	Breast cancer	0.000745618	0.0270591
GO:0032963_collagen metabolic process	Bone mineral density	0.000751745	0.0272367
GO:0009063_cellular amino acid catabolic process	Crohn's disease	0.000753279	0.027242
GO:0042098_T cell proliferation	Carotid intima media thickness	0.000753741	0.027242
GO:0046390_ribose phosphate biosynthetic process	Obesity-related traits	0.000759396	0.027424
GO:0051640_organelle localization	Crohn's disease	0.000768957	0.0277294
GO:0042633_hair cycle	Obesity-related traits	0.000770706	0.0277643
GO:0010975_regulation of neuron projection development	Type 2 diabetes	0.000771478	0.0277694
GO:0032259_methylation	Obesity-related traits	0.000774712	0.0278631
hsa04664_Fc epsilon RI signaling pathway	Metabolite levels	0.000776654	0.0278915
GO:0009896_positive regulation of catabolic process	Lipid metabolism phenotypes	0.000776764	0.0278915
GO:0043393_regulation of protein binding	Prostate cancer	0.00077749	0.0278949
GO:0006469_negative regulation of protein kinase activity	Allergic sensitization	0.00077895	0.0279246
GO:0060249_anatomical structure homeostasis	Neuroblastoma	0.000787026	0.0281684
GO:0006446_regulation of translational initiation	Body mass index	0.000790461	0.0282552
GO:0009306_protein secretion	Metabolic syndrome	0.00079073	0.0282552
GO:0045670_regulation of osteoclast differentiation	HDL cholesterol	0.000795168	0.0283908
GO:0010810_regulation of cell-substrate adhesion	Obesity-related traits	0.000801479	0.0285768
GO:0030879_mammary gland development	Breast size	0.000801672	0.0285768
hsa04114_Oocyte meiosis	Autism spectrum disorder-bipolar disorder-schizophrenia	0.000804547	0.0286561
GO:0002758_innate immune response-activating signal transduction	Melanoma	0.000813172	0.0288707
GO:0072593_reactive oxygen species metabolic process	Chronic lymphocytic leukemia	0.000813531	0.0288707
GO:0030101_natural killer cell activation	Systemic lupus erythematosus and Systemic sclerosis	0.000813909	0.0288707
GO:0032651_regulation of interleukin-1 beta production	Ulcerative colitis	0.00081429	0.0288707
GO:0006352_DNA-templated transcription, initiation	Autism spectrum disorder-bipolar disorder-schizophrenia	0.000814493	0.0288707
GO:0045833_negative regulation of lipid metabolic process	Fasting plasma glucose	0.000818399	0.0289801
GO:0097530_granulocyte migration	Obesity-related traits	0.000818893	0.0289801
GO:0060538_skeletal muscle organ development	Crohn's disease	0.000821494	0.0290489
GO:0090150_establishment of protein localization to membrane	Bone mineral density	0.000824289	0.0291244
GO:0050715_positive regulation of cytokine secretion	Ulcerative colitis	0.000825602	0.0291475
GO:1900046_regulation of hemostasis	Age-related macular degeneration	0.00083247	0.0293665
GO:0035108_limb morphogenesis	Thyroid function	0.000833815	0.0293905
GO:0007276_gamete generation	Bone mineral density	0.000836508	0.0294619
GO:0006959_humoral immune response	Inflammatory biomarkers	0.000839015	0.0295266
GO:0009743_response to carbohydrate	Metabolic syndrome	0.000849306	0.029865
GO:0000288_nuclear-transcribed mRNA catabolic process, deadenylation-dependent decay	Inflammatory bowel disease	0.000850356	0.0298687
hsa05322_Systemic lupus erythematosus	Carotid intima media thickness	0.000851348	0.0298687
GO:0007009_plasma membrane organization	Bone mineral density	0.00085144	0.0298687
GO:0001890_placenta development	Blood trace element (Cu levels)	0.000855258	0.0299265
GO:0001890_placenta development	Neuroblastoma	0.000855258	0.0299265
GO:0001890_placenta development	Warfarin maintenance dose	0.000855258	0.0299265
GO:0043620_regulation of DNA-templated transcription in response to stress	Red blood cell traits	0.000855798	0.0299265
GO:0007565_female pregnancy	Type 2 diabetes	0.000857752	0.0299309
GO:0044242_cellular lipid catabolic process	Obesity-related traits	0.000858164	0.0299309
GO:0080135_regulation of cellular response to stress	Chronic lymphocytic leukemia	0.000858289	0.0299309
GO:0019221_cytokine-mediated signaling pathway	Obesity-related traits	0.000858636	0.0299309
GO:0050852_T cell receptor signaling pathway	Hypothyroidism	0.000864513	0.030112
GO:0030802_regulation of cyclic nucleotide biosynthetic process	Type 2 diabetes	0.000867969	0.0302086
GO:1901800_positive regulation of proteasomal protein catabolic process	Height	0.000877915	0.0305307
GO:0035601_protein deacylation	Body mass index	0.000882207	0.0306558
GO:0008589_regulation of smoothened signaling pathway	Blood pressure	0.000887488	0.0308151
GO:0032321_positive regulation of Rho GTPase activity	Obesity-related traits	0.000891319	0.0308932
GO:0002698_negative regulation of immune effector process	Celiac disease	0.000891481	0.0308932
hsa05134_Legionellosis	Fibrinogen	0.000899437	0.0311321
GO:0003206_cardiac chamber morphogenesis	Autism spectrum disorder-bipolar disorder-schizophrenia	0.000902705	0.0312118
GO:0051251_positive regulation of lymphocyte activation	Celiac disease	0.000903231	0.0312118
GO:0070588_calcium ion transmembrane transport	Body mass index	0.000905069	0.0312291
GO:0010769_regulation of cell morphogenesis involved in differentiation	Prostate cancer	0.000911566	0.0314287
hsa04310_Wnt signaling pathway	Red blood cell traits	0.000924978	0.0318663
GO:0046631_alpha-beta T cell activation	Behcet's disease	0.000926331	0.031888
GO:0043648_dicarboxylic acid metabolic process	Body mass index	0.000929084	0.0319579
GO:0007224_smoothened signaling pathway	Blood pressure	0.000933101	0.0320711
GO:0071346_cellular response to interferon-gamma	Hypothyroidism	0.00093716	0.0321368
GO:0055082_cellular chemical homeostasis	Breast cancer	0.000937426	0.0321368
GO:0015992_proton transport	Neuroblastoma	0.000937923	0.0321368
GO:0070509_calcium ion import	Autism spectrum disorder-bipolar disorder-schizophrenia	0.000941627	0.0322387
GO:0033619_membrane protein proteolysis	Prostate cancer	0.000947879	0.0324025
GO:0045787_positive regulation of cell cycle	Red blood cell traits	0.000954349	0.0325978
GO:0006694_steroid biosynthetic process	Bone mineral density	0.00095507	0.0325978
GO:0007602_phototransduction	Type 2 diabetes	0.000967124	0.0329838
GO:0050678_regulation of epithelial cell proliferation	Obesity-related traits	0.000968608	0.0330085
GO:0060333_interferon-gamma-mediated signaling pathway	Systemic lupus erythematosus and Systemic sclerosis	0.000969782	0.0330085
GO:0010517_regulation of phospholipase activity	Atrial fibrillation	0.000970749	0.0330085
GO:0043068_positive regulation of programmed cell death	Type 2 diabetes	0.000971258	0.0330085
GO:0061136_regulation of proteasomal protein catabolic process	Prostate cancer	0.000971585	0.0330085
GO:0030501_positive regulation of bone mineralization	Bone mineral density	0.000975569	0.0331183
GO:0048732_gland development	Ulcerative colitis	0.000978391	0.0331887
GO:0046425_regulation of JAK-STAT cascade	Obesity-related traits	0.000984275	0.0333578
GO:0034620_cellular response to unfolded protein	Metabolite levels	0.000984888	0.0333578
GO:0061351_neural precursor cell proliferation	Type 1 diabetes	0.000989201	0.0334782
hsa04144_Endocytosis	Obesity-related traits	0.000990074	0.0334821
GO:0022037_metencephalon development	Obesity-related traits	0.000994847	0.0336177
GO:0090066_regulation of anatomical structure size	Metabolite levels	0.00100007	0.0337685
hsa00260_Glycine, serine and threonine metabolism	Coronary artery disease	0.00100377	0.0338676
GO:2001237_negative regulation of extrinsic apoptotic signaling pathway	Vitiligo	0.00100693	0.0339221
GO:0060675_ureteric bud morphogenesis	Corneal structure	0.00100797	0.0339314
GO:0050769_positive regulation of neurogenesis	Electrocardiographic traits	0.00101373	0.0340994
GO:0018108_peptidyl-tyrosine phosphorylation	Height	0.00101547	0.0341318
GO:0071621_granulocyte chemotaxis	Type 2 diabetes	0.00101889	0.0342206
GO:2000146_negative regulation of cell motility	C-reactive protein	0.00102179	0.0342922
GO:0019884_antigen processing and presentation of exogenous antigen	Type 1 diabetes	0.0010261	0.0344107
GO:0007596_blood coagulation	Type 1 diabetes	0.00102713	0.034419
GO:0045732_positive regulation of protein catabolic process	Pancreatitis	0.00103359	0.0345955
GO:0022409_positive regulation of cell-cell adhesion	HDL cholesterol	0.00103396	0.0345955
GO:0010975_regulation of neuron projection development	Autism spectrum disorder-bipolar disorder-schizophrenia	0.00104125	0.034762
GO:0034612_response to tumor necrosis factor	Inflammatory biomarkers	0.00104155	0.034762
GO:0031145_anaphase-promoting complex-dependent proteasomal ubiquitin-dependent protein catabolic process	Breast cancer	0.00104227	0.034762
GO:0051224_negative regulation of protein transport	Autism spectrum disorder-bipolar disorder-schizophrenia	0.00104287	0.034762
GO:0071156_regulation of cell cycle arrest	Red blood cell traits	0.00105379	0.0350994
GO:0006364_rRNA processing	Height	0.00105632	0.0351571
GO:0051271_negative regulation of cellular component movement	C-reactive protein	0.00105794	0.0351603
GO:0048839_inner ear development	Endometriosis	0.00105828	0.0351603
GO:0045666_positive regulation of neuron differentiation	Obesity-related traits	0.0010588	0.0351603
GO:0060401_cytosolic calcium ion transport	Autism spectrum disorder-bipolar disorder-schizophrenia	0.00106105	0.0352084
GO:0007202_activation of phospholipase C activity	Autism spectrum disorder-bipolar disorder-schizophrenia	0.00106259	0.0352328
GO:0051272_positive regulation of cellular component movement	Celiac disease	0.00106496	0.0352363
GO:0006987_activation of signaling protein activity involved in unfolded protein response	Lipid metabolism phenotypes	0.00106508	0.0352363
GO:0050931_pigment cell differentiation	HDL cholesterol	0.00106806	0.0352884
GO:0051100_negative regulation of binding	Metabolite levels	0.00106875	0.0352884
GO:0042445_hormone metabolic process	Bone mineral density	0.00107484	0.035453
GO:0006875_cellular metal ion homeostasis	Obesity-related traits	0.00107764	0.0355118
GO:0043583_ear development	Obesity-related traits	0.00107823	0.0355118
GO:0050727_regulation of inflammatory response	Celiac disease	0.0010836	0.0356619
GO:0048144_fibroblast proliferation	Red blood cell traits	0.00108947	0.0358162
GO:0030183_B cell differentiation	Platelet counts	0.00109058	0.0358162
GO:0048634_regulation of muscle organ development	Metabolite levels	0.00109072	0.0358162
GO:0050817_coagulation	Type 1 diabetes	0.00109363	0.035885
GO:0021549_cerebellum development	Body mass index	0.00109522	0.0359106
GO:0050821_protein stabilization	Lipid metabolism phenotypes	0.00109684	0.035937
GO:0061041_regulation of wound healing	Lipid traits	0.00110301	0.0361123
GO:0010942_positive regulation of cell death	Metabolite levels	0.00110962	0.0362859
GO:0007043_cell-cell junction assembly	Electrocardiographic traits	0.00110995	0.0362859
GO:0035637_multicellular organismal signaling	Atrial fibrillation	0.00111265	0.0363472
GO:0043406_positive regulation of MAP kinase activity	Autism spectrum disorder-bipolar disorder-schizophrenia	0.00112086	0.0365881
hsa04724_Glutamatergic synapse	Obesity-related traits	0.00112826	0.0367754
GO:0070661_leukocyte proliferation	Bone mineral density	0.00113383	0.0369299
GO:0006672_ceramide metabolic process	Metabolite levels	0.00114046	0.0371181
hsa04720_Long-term potentiation	Bone mineral density	0.00114155	0.0371265
GO:0035239_tube morphogenesis	Ulcerative colitis	0.00114463	0.0371719
GO:0071241_cellular response to inorganic substance	Electrocardiographic traits	0.00115091	0.0373484
GO:0030838_positive regulation of actin filament polymerization	Breast cancer	0.00115824	0.0375586
GO:0009991_response to extracellular stimulus	Uric acid levels	0.00116853	0.0377983
GO:0015980_energy derivation by oxidation of organic compounds	Height	0.00116863	0.0377983
GO:0061448_connective tissue development	Metabolite levels	0.00116906	0.0377983
GO:0006007_glucose catabolic process	Type 2 diabetes	0.00118043	0.0381003
GO:0046849_bone remodeling	Type 2 diabetes	0.00118171	0.0381003
GO:0010038_response to metal ion	Hodgkin's lymphoma	0.00118185	0.0381003
GO:0006096_glycolysis	HDL cholesterol	0.00118375	0.0381148
GO:0031638_zymogen activation	C-reactive protein	0.00118402	0.0381148
GO:0046323_glucose import	Neuroblastoma	0.00118774	0.0382065
GO:0007612_learning	Autism spectrum disorder-bipolar disorder-schizophrenia	0.00119063	0.0382065
GO:0040029_regulation of gene expression, epigenetic	Height	0.00119098	0.0382065
GO:0051607_defense response to virus	C-reactive protein	0.0011912	0.0382065
GO:0022604_regulation of cell morphogenesis	Autism spectrum disorder-bipolar disorder-schizophrenia	0.00119259	0.0382235
GO:0051960_regulation of nervous system development	Type 2 diabetes	0.00119684	0.0382561
GO:0016569_covalent chromatin modification	Autism spectrum disorder-bipolar disorder-schizophrenia	0.00119729	0.0382561
GO:0044744_protein targeting to nucleus	Metabolite levels	0.00119804	0.0382561
GO:0001503_ossification	Blood trace element (Cu levels)	0.00120042	0.0382561
GO:0001503_ossification	Neuroblastoma	0.00120042	0.0382561
GO:0001503_ossification	Warfarin maintenance dose	0.00120042	0.0382561
GO:0051052_regulation of DNA metabolic process	Platelet counts	0.00120083	0.0382561
GO:0006873_cellular ion homeostasis	Breast cancer	0.00120224	0.0382561
GO:0032613_interleukin-10 production	Rheumatoid arthritis	0.00120227	0.0382561
GO:0070167_regulation of biomineral tissue development	Obesity-related traits	0.00120446	0.0382981
GO:0043547_positive regulation of GTPase activity	Vitiligo	0.00120548	0.0383031
GO:0050821_protein stabilization	Lipid traits	0.00120786	0.0383243
GO:0033555_multicellular organismal response to stress	Bone mineral density	0.00120872	0.0383243
GO:0042116_macrophage activation	Fibrinogen	0.00120875	0.0383243
GO:0006818_hydrogen transport	Height	0.00120988	0.0383324
GO:0040017_positive regulation of locomotion	Type 2 diabetes	0.0012163	0.0385083
hsa04725_Cholinergic synapse	Autism spectrum disorder-bipolar disorder-schizophrenia	0.0012177	0.0385252
GO:0001959_regulation of cytokine-mediated signaling pathway	Asthma	0.00122272	0.0386353
GO:0097194_execution phase of apoptosis	Blood pressure	0.00122369	0.0386353
GO:0010828_positive regulation of glucose transport	Neuroblastoma	0.00122414	0.0386353
GO:0009266_response to temperature stimulus	Neuroblastoma	0.00122469	0.0386353
GO:0033673_negative regulation of kinase activity	Allergic sensitization	0.0012258	0.0386429
GO:0061008_hepaticobiliary system development	Bone mineral density	0.00123051	0.0387431
GO:0034330_cell junction organization	Lung cancer	0.00123086	0.0387431
GO:0055072_iron ion homeostasis	Multiple sclerosis	0.00123161	0.0387431
GO:2001238_positive regulation of extrinsic apoptotic signaling pathway	Chronic lymphocytic leukemia	0.00123376	0.0387829
GO:0045664_regulation of neuron differentiation	Type 2 diabetes	0.00123649	0.0388412
GO:0035710_CD4-positive, alpha-beta T cell activation	Behcet's disease	0.00123862	0.0388742
GO:0050795_regulation of behavior	Blood trace element (Cu levels)	0.00124106	0.0388742
GO:0050795_regulation of behavior	Neuroblastoma	0.00124106	0.0388742
GO:0050795_regulation of behavior	Warfarin maintenance dose	0.00124106	0.0388742
GO:0006814_sodium ion transport	Blood pressure	0.00124231	0.0388801
GO:0043393_regulation of protein binding	Chronic lymphocytic leukemia	0.00124301	0.0388801
hsa04920_Adipocytokine signaling pathway	Red blood cell traits	0.00124405	0.0388851
GO:0042476_odontogenesis	Obesity-related traits	0.00124885	0.0390075
hsa04620_Toll-like receptor signaling pathway	Triglycerides	0.00125157	0.039065
GO:0030178_negative regulation of Wnt signaling pathway	Refractive error	0.00125403	0.0391139
GO:0051384_response to glucocorticoid	Blood trace element (Cu levels)	0.00125656	0.0391245
GO:0051384_response to glucocorticoid	Neuroblastoma	0.00125656	0.0391245
hsa05010_Alzheimer's disease	Autism spectrum disorder-bipolar disorder-schizophrenia	0.00125702	0.0391245
GO:0042116_macrophage activation	Asthma	0.00125921	0.039165
GO:0006367_transcription initiation from RNA polymerase II promoter	Red blood cell traits	0.00126016	0.0391671
GO:0007584_response to nutrient	Metabolic syndrome	0.00126789	0.0393519
GO:0010638_positive regulation of organelle organization	Chronic lymphocytic leukemia	0.0012697	0.0393804
GO:0051928_positive regulation of calcium ion transport	Obesity-related traits	0.00127404	0.0394872
GO:0051235_maintenance of location	Metabolic syndrome	0.00128133	0.0396853
GO:0042110_T cell activation	Obesity-related traits	0.00128273	0.0397007
GO:0042157_lipoprotein metabolic process	Lipid metabolism phenotypes	0.0012861	0.0397493
GO:0009743_response to carbohydrate	HDL Cholesterol - Triglycerides (HDLC-TG)	0.00129087	0.039841
GO:0050707_regulation of cytokine secretion	Primary biliary cirrhosis	0.00130205	0.040158
GO:0021549_cerebellum development	Type 2 diabetes	0.00130446	0.0401781
GO:0046467_membrane lipid biosynthetic process	Metabolite levels	0.00130452	0.0401781
GO:0045088_regulation of innate immune response	Rheumatoid arthritis	0.00131398	0.0404131
GO:0008645_hexose transport	Fasting plasma glucose	0.00131729	0.040482
GO:0010466_negative regulation of peptidase activity	Height	0.00131805	0.040482
GO:0002504_antigen processing and presentation of peptide or polysaccharide antigen via MHC class II	Carotid intima media thickness	0.00132509	0.0406416
GO:0010518_positive regulation of phospholipase activity	Atrial fibrillation	0.00132939	0.0407171
GO:0061061_muscle structure development	Pulmonary function	0.00133278	0.0407925
GO:2001056_positive regulation of cysteine-type endopeptidase activity	Platelet counts	0.00133384	0.0407967
GO:0016458_gene silencing	Height	0.00134034	0.0409571
GO:0044344_cellular response to fibroblast growth factor stimulus	Bone mineral density	0.00134094	0.0409571
GO:0050870_positive regulation of T cell activation	Behcet's disease	0.00134441	0.0410141
GO:0006283_transcription-coupled nucleotide-excision repair	Height	0.00134467	0.0410141
GO:0032271_regulation of protein polymerization	Obesity-related traits	0.00134817	0.0410927
GO:0032102_negative regulation of response to external stimulus	HDL cholesterol	0.00136059	0.0414142
GO:0021549_cerebellum development	Triglycerides	0.00136222	0.0414351
GO:0051346_negative regulation of hydrolase activity	C-reactive protein	0.00137004	0.0416442
GO:2000147_positive regulation of cell motility	Fasting plasma glucose	0.00137374	0.0417281
GO:0048011_neurotrophin TRK receptor signaling pathway	Atrial fibrillation	0.00137547	0.041752
GO:0007200_phospholipase C-activating G-protein coupled receptor signaling pathway	Atrial fibrillation	0.00137963	0.041834
GO:0030003_cellular cation homeostasis	Blood pressure	0.00138253	0.0418512
GO:0042593_glucose homeostasis	Metabolic syndrome	0.00138456	0.041884
GO:0002690_positive regulation of leukocyte chemotaxis	Type 2 diabetes	0.00139215	0.0420724
GO:0042098_T cell proliferation	Alzheimer's disease	0.00139283	0.0420724
GO:0035094_response to nicotine	Chronic obstructive pulmonary disease	0.00139365	0.0420724
GO:0016458_gene silencing	Bone mineral density	0.00139686	0.0421076
GO:0006694_steroid biosynthetic process	Type 2 diabetes	0.00139708	0.0421076
GO:1900371_regulation of purine nucleotide biosynthetic process	Type 2 diabetes	0.00139768	0.0421076
GO:0045598_regulation of fat cell differentiation	Type 2 diabetes	0.00139904	0.0421199
GO:0051051_negative regulation of transport	Obesity-related traits	0.00140709	0.0423128
GO:0007259_JAK-STAT cascade	Celiac disease	0.00140736	0.0423128
GO:0007260_tyrosine phosphorylation of STAT protein	Height	0.00140993	0.0423433
GO:0002495_antigen processing and presentation of peptide antigen via MHC class II	Systemic sclerosis	0.00141029	0.0423433
GO:0070482_response to oxygen levels	Chronic lymphocytic leukemia	0.00141369	0.0423878
GO:0002285_lymphocyte activation involved in immune response	C-reactive protein	0.00141526	0.042406
GO:0051899_membrane depolarization	Body mass index	0.00142079	0.0425428
GO:0046631_alpha-beta T cell activation	Celiac disease	0.00142296	0.0425788
GO:0006641_triglyceride metabolic process	Inflammatory bowel disease	0.00142559	0.0426287
GO:0043065_positive regulation of apoptotic process	Type 2 diabetes	0.00143361	0.0428395
GO:0061008_hepaticobiliary system development	Menarche (age at onset)	0.00143875	0.0429349
GO:0006633_fatty acid biosynthetic process	Metabolic syndrome	0.00144575	0.0430764
hsa03050_Proteasome	Breast cancer	0.00144731	0.0430764
GO:0002460_adaptive immune response based on somatic recombination of immune receptors built from immunoglobulin superfamily domains	C-reactive protein	0.00144831	0.0430764
hsa05120_Epithelial cell signaling in Helicobacter pylori infection	Ulcerative colitis	0.00144874	0.0430764
GO:0070661_leukocyte proliferation	Obesity-related traits	0.00144986	0.0430764
GO:0006984_ER-nucleus signaling pathway	Lipid metabolism phenotypes	0.00145031	0.0430764
GO:0000723_telomere maintenance	Height	0.00145256	0.043114
GO:0035601_protein deacylation	Height	0.00145567	0.0431775
GO:0019884_antigen processing and presentation of exogenous antigen	Carotid intima media thickness	0.0014608	0.0433006
GO:0045762_positive regulation of adenylate cyclase activity	Type 2 diabetes	0.00147984	0.0438354
GO:0019319_hexose biosynthetic process	Fasting plasma glucose	0.00148206	0.0438719
GO:0090317_negative regulation of intracellular protein transport	Red blood cell traits	0.00148808	0.0440203
GO:0034103_regulation of tissue remodeling	Height	0.00149372	0.0441283
GO:0060350_endochondral bone morphogenesis	Bone mineral density	0.00149917	0.0442595
GO:0051436_negative regulation of ubiquitin-protein ligase activity involved in mitotic cell cycle	Breast cancer	0.00150522	0.0444086
GO:0010959_regulation of metal ion transport	Autism spectrum disorder-bipolar disorder-schizophrenia	0.00152679	0.0450147
GO:1902041_regulation of extrinsic apoptotic signaling pathway via death domain receptors	Chronic lymphocytic leukemia	0.0015323	0.0450846
hsa04915_Estrogen signaling pathway	Autism spectrum disorder-bipolar disorder-schizophrenia	0.00153324	0.0450846
GO:0032200_telomere organization	Height	0.00153415	0.0450846
GO:0001816_cytokine production	Asthma	0.00153467	0.0450846
GO:0019932_second-messenger-mediated signaling	Autism spectrum disorder-bipolar disorder-schizophrenia	0.00153528	0.0450846
GO:0014910_regulation of smooth muscle cell migration	Adiponectin levels	0.00155062	0.0455048
GO:0007584_response to nutrient	HDL Cholesterol - Triglycerides (HDLC-TG)	0.00155191	0.0455123
GO:0031295_T cell costimulation	Allergic sensitization	0.00155946	0.0457035
GO:0010564_regulation of cell cycle process	Bone mineral density	0.00156075	0.045711
GO:0010952_positive regulation of peptidase activity	Inflammatory biomarkers	0.00156403	0.0457766
GO:0050707_regulation of cytokine secretion	Crohn's disease	0.00156867	0.0458821
GO:0046364_monosaccharide biosynthetic process	Breast cancer	0.00157105	0.0459212
GO:1900046_regulation of hemostasis	HDL cholesterol	0.00157315	0.0459218
GO:0019229_regulation of vasoconstriction	Atrial fibrillation	0.00157479	0.0459393
GO:0055082_cellular chemical homeostasis	Blood pressure	0.00157828	0.0460107
GO:0006576_cellular biogenic amine metabolic process	Age-related macular degeneration	0.00158024	0.0460375
hsa04917_Prolactin signaling pathway	Type 1 diabetes	0.001593	0.0463786
GO:0046890_regulation of lipid biosynthetic process	Autism spectrum disorder-bipolar disorder-schizophrenia	0.00160466	0.0466123
GO:0010212_response to ionizing radiation	Platelet counts	0.00160525	0.0466123
GO:0016579_protein deubiquitination	Height	0.00160975	0.0467123
GO:0006304_DNA modification	Obesity-related traits	0.00161292	0.0467737
GO:0002294_CD4-positive, alpha-beta T cell differentiation involved in immune response	Celiac disease	0.00161479	0.0467847
GO:0022404_molting cycle process	Obesity-related traits	0.00161542	0.0467847
hsa04360_Axon guidance	Obesity-related traits	0.00161752	0.0467889
GO:0042113_B cell activation	Platelet counts	0.00161773	0.0467889
GO:0006091_generation of precursor metabolites and energy	Height	0.00161874	0.0467889
GO:0009266_response to temperature stimulus	Obesity-related traits	0.00162741	0.0469778
GO:0048610_cellular process involved in reproduction	Bone mineral density	0.00164045	0.0473233
GO:0031960_response to corticosteroid	Chronic kidney disease	0.00164305	0.0473364
GO:0050867_positive regulation of cell activation	Obesity-related traits	0.00164491	0.0473592
GO:0006094_gluconeogenesis	Breast cancer	0.00166069	0.047755
GO:0045807_positive regulation of endocytosis	Obesity-related traits	0.00166082	0.047755
GO:0045639_positive regulation of myeloid cell differentiation	Red blood cell traits	0.00166237	0.0477685
GO:0060759_regulation of response to cytokine stimulus	C-reactive protein	0.00166658	0.0478583
GO:0072330_monocarboxylic acid biosynthetic process	Liver enzyme levels (alkaline phosphatase)	0.00167041	0.0479371
GO:0042633_hair cycle	Thyroid function	0.00167883	0.04813
GO:0050851_antigen receptor-mediated signaling pathway	Graves' disease	0.00167931	0.04813
GO:0010950_positive regulation of endopeptidase activity	Platelet counts	0.00168338	0.0482155
hsa04610_Complement and coagulation cascades	Metabolic syndrome	0.00168465	0.0482204
GO:0051439_regulation of ubiquitin-protein ligase activity involved in mitotic cell cycle	Breast cancer	0.00168876	0.0483068
GO:0051048_negative regulation of secretion	Autism spectrum disorder-bipolar disorder-schizophrenia	0.00169158	0.0483563
GO:0045761_regulation of adenylate cyclase activity	Obesity-related traits	0.00169561	0.0483916
GO:0050673_epithelial cell proliferation	Obesity-related traits	0.00169598	0.0483916
GO:0055007_cardiac muscle cell differentiation	Pulmonary function	0.00169611	0.0483916
GO:0002478_antigen processing and presentation of exogenous peptide antigen	Allergic sensitization	0.00169985	0.0484671
GO:0055065_metal ion homeostasis	Breast cancer	0.00170575	0.0486039
GO:0002479_antigen processing and presentation of exogenous peptide antigen via MHC class I, TAP-dependent	Bone mineral density	0.00171167	0.0487411
GO:0006521_regulation of cellular amino acid metabolic process	Prostate cancer	0.00171512	0.0488079
GO:0071356_cellular response to tumor necrosis factor	C-reactive protein	0.00172794	0.0491412
GO:2001056_positive regulation of cysteine-type endopeptidase activity	C-reactive protein	0.00173196	0.0492237
GO:0010769_regulation of cell morphogenesis involved in differentiation	Autism spectrum disorder-bipolar disorder-schizophrenia	0.00173387	0.0492321
GO:0035113_embryonic appendage morphogenesis	HDL cholesterol	0.00173525	0.0492321
GO:0030968_endoplasmic reticulum unfolded protein response	Cardiovascular disease risk factors	0.00173647	0.0492321
GO:0035966_response to topologically incorrect protein	Lipid metabolism phenotypes	0.00173679	0.0492321
GO:0071826_ribonucleoprotein complex subunit organization	HDL cholesterol	0.00173783	0.0492321
GO:0007613_memory	Type 1 diabetes	0.00174325	0.049354
GO:0031623_receptor internalization	Lipid metabolism phenotypes	0.00175739	0.0496907
GO:1900542_regulation of purine nucleotide metabolic process	Inflammatory bowel disease	0.00176627	0.0498958
GO:0009749_response to glucose	Lipid traits	0.00176777	0.0498958
GO:0055117_regulation of cardiac muscle contraction	Body mass index	0.001769	0.0498958
GO:0007584_response to nutrient	Warfarin maintenance dose	0.00176916	0.0498958
GO:0006073_cellular glucan metabolic process	Electrocardiographic traits	0.00177435	0.0500103
GO:0002521_leukocyte differentiation	C-reactive protein	0.00177706	0.0500548
hsa05031_Amphetamine addiction	Type 1 diabetes	0.00178741	0.0503141
GO:0009991_response to extracellular stimulus	Lipid metabolism phenotypes	0.00179082	0.050342
hsa04976_Bile secretion	Type 2 diabetes	0.0017915	0.050342
GO:0071456_cellular response to hypoxia	Red blood cell traits	0.00179182	0.050342
GO:0000910_cytokinesis	Obesity-related traits	0.00180638	0.0506902
GO:0009896_positive regulation of catabolic process	Blood trace element (Cu levels)	0.00180651	0.0506902
GO:0051224_negative regulation of protein transport	Red blood cell traits	0.00181798	0.0509797
GO:0001657_ureteric bud development	Pulmonary function	0.00182303	0.0510889
GO:0002526_acute inflammatory response	Type 2 diabetes	0.00182893	0.0512217
GO:0035150_regulation of tube size	Type 2 diabetes	0.0018314	0.0512582
GO:0034976_response to endoplasmic reticulum stress	Triglycerides	0.00183272	0.0512627
GO:0006094_gluconeogenesis	Fasting plasma glucose	0.00183704	0.0513185
GO:0006987_activation of signaling protein activity involved in unfolded protein response	Triglycerides	0.00183877	0.0513346
GO:0048011_neurotrophin TRK receptor signaling pathway	Type 1 diabetes	0.00184396	0.0513995
hsa05323_Rheumatoid arthritis	Inflammatory biomarkers	0.00184459	0.0513995
GO:1900046_regulation of hemostasis	Type 2 diabetes	0.0018518	0.0515678
GO:0030278_regulation of ossification	Autism spectrum disorder-bipolar disorder-schizophrenia	0.00186483	0.051898
GO:0010565_regulation of cellular ketone metabolic process	Lipoprotein-associated phospholipase A2 activity and mass	0.00186776	0.0519467
GO:0022412_cellular process involved in reproduction in multicellular organism	Bone mineral density	0.0018738	0.0520607
GO:0042445_hormone metabolic process	Obesity-related traits	0.00187448	0.0520607
GO:0070661_leukocyte proliferation	Autism spectrum disorder-bipolar disorder-schizophrenia	0.00187539	0.0520607
GO:0060416_response to growth hormone	Height	0.00188177	0.0521723
GO:0035113_embryonic appendage morphogenesis	Uric acid levels	0.00188768	0.0522696
GO:0051209_release of sequestered calcium ion into cytosol	Autism spectrum disorder-bipolar disorder-schizophrenia	0.00188985	0.0522696
GO:0035107_appendage morphogenesis	Thyroid function	0.00189002	0.0522696
GO:0008277_regulation of G-protein coupled receptor protein signaling pathway	Obesity-related traits	0.00189184	0.0522872
GO:0030216_keratinocyte differentiation	HDL cholesterol	0.00189632	0.0523765
GO:0010906_regulation of glucose metabolic process	Platelet counts	0.00189744	0.0523765
GO:2001234_negative regulation of apoptotic signaling pathway	Bone mineral density	0.00190071	0.0524339
GO:0051928_positive regulation of calcium ion transport	Type 2 diabetes	0.00190434	0.0525013
GO:1900047_negative regulation of hemostasis	Lipid metabolism phenotypes	0.00191042	0.0526197
GO:0045862_positive regulation of proteolysis	Pancreatitis	0.00191307	0.0526197
GO:0030326_embryonic limb morphogenesis	Uric acid levels	0.0019134	0.0526197
GO:0043405_regulation of MAP kinase activity	Autism spectrum disorder-bipolar disorder-schizophrenia	0.00191545	0.0526434
GO:0031331_positive regulation of cellular catabolic process	HDL Cholesterol - Triglycerides (HDLC-TG)	0.00192096	0.0527619
GO:0008203_cholesterol metabolic process	Liver enzyme levels (alkaline phosphatase)	0.00192334	0.0527944
GO:0048706_embryonic skeletal system development	HDL cholesterol	0.00192898	0.0529163
GO:0031346_positive regulation of cell projection organization	Type 2 diabetes	0.00193214	0.0529701
GO:0034103_regulation of tissue remodeling	HDL cholesterol	0.00193984	0.0531484
GO:2001234_negative regulation of apoptotic signaling pathway	Chronic lymphocytic leukemia	0.00194374	0.0532222
GO:0071346_cellular response to interferon-gamma	Cardiovascular disease risk factors	0.00194554	0.0532383
GO:0050890_cognition	Atrial fibrillation	0.00195002	0.053307
GO:0001678_cellular glucose homeostasis	Lipid traits	0.00195046	0.053307
GO:0045807_positive regulation of endocytosis	Lipid metabolism phenotypes	0.00195277	0.0533371
GO:0032069_regulation of nuclease activity	Lipid metabolism phenotypes	0.00196421	0.0536164
GO:0021549_cerebellum development	Weight	0.00197421	0.0538561
GO:0030195_negative regulation of blood coagulation	Triglycerides	0.00198143	0.0539864
GO:0006873_cellular ion homeostasis	Blood pressure	0.00199861	0.0543874
GO:0032024_positive regulation of insulin secretion	Systemic lupus erythematosus and Systemic sclerosis	0.0020025	0.0544385
GO:0003014_renal system process	Type 2 diabetes	0.00200296	0.0544385
GO:0006942_regulation of striated muscle contraction	Body mass index	0.00201663	0.0547428
GO:0030097_hemopoiesis	C-reactive protein	0.00201876	0.0547669
GO:0043065_positive regulation of apoptotic process	Metabolite levels	0.00203085	0.0550272
GO:0001942_hair follicle development	Obesity-related traits	0.00203235	0.0550342
GO:0019886_antigen processing and presentation of exogenous peptide antigen via MHC class II	Rheumatoid arthritis	0.00203815	0.055098
GO:0030799_regulation of cyclic nucleotide metabolic process	Autism spectrum disorder-bipolar disorder-schizophrenia	0.00203891	0.055098
GO:2000147_positive regulation of cell motility	Celiac disease	0.00203916	0.055098
GO:0050810_regulation of steroid biosynthetic process	Bone mineral density	0.0020397	0.055098
GO:0007173_epidermal growth factor receptor signaling pathway	Breast size	0.00204235	0.055136
GO:1902107_positive regulation of leukocyte differentiation	Behcet's disease	0.00206065	0.055596
GO:0050714_positive regulation of protein secretion	Inflammatory biomarkers	0.0020645	0.0556337
hsa04010_MAPK signaling pathway	Autism spectrum disorder-bipolar disorder-schizophrenia	0.00207235	0.0557538
GO:0060627_regulation of vesicle-mediated transport	Obesity-related traits	0.00207391	0.0557538
GO:0035966_response to topologically incorrect protein	Triglycerides	0.00207517	0.0557538
GO:0050918_positive chemotaxis	Allergic sensitization	0.00207523	0.0557538
GO:0022037_metencephalon development	Triglycerides	0.00207533	0.0557538
GO:0002822_regulation of adaptive immune response based on somatic recombination of immune receptors built from immunoglobulin superfamily domains	Behcet's disease	0.00208487	0.0559759
GO:0008643_carbohydrate transport	Type 2 diabetes	0.00208708	0.0560012
GO:0042254_ribosome biogenesis	Height	0.00210182	0.0563315
GO:0007346_regulation of mitotic cell cycle	Triglycerides	0.00210194	0.0563315
GO:0031295_T cell costimulation	Hypothyroidism	0.00210994	0.0565115
GO:0016125_sterol metabolic process	Blood trace element (Cu levels)	0.00211334	0.056534
GO:0016125_sterol metabolic process	Neuroblastoma	0.00211334	0.056534
GO:0016064_immunoglobulin mediated immune response	Behcet's disease	0.00211578	0.0565652
GO:0070301_cellular response to hydrogen peroxide	Height	0.00212123	0.0566766
hsa04020_Calcium signaling pathway	Type 2 diabetes	0.00212344	0.0567014
GO:0005977_glycogen metabolic process	Electrocardiographic traits	0.00212689	0.056759
GO:0071902_positive regulation of protein serine/threonine kinase activity	Fasting plasma glucose	0.00213658	0.0569831
GO:0060840_artery development	Age-related macular degeneration	0.00213842	0.0569979
GO:0070372_regulation of ERK1 and ERK2 cascade	Autism spectrum disorder-bipolar disorder-schizophrenia	0.00214328	0.0570929
GO:0002495_antigen processing and presentation of peptide antigen via MHC class II	Multiple sclerosis (OCB status)	0.00215593	0.057369
GO:0051090_regulation of sequence-specific DNA binding transcription factor activity	Type 2 diabetes	0.00215624	0.057369
hsa05330_Allograft rejection	Inflammatory biomarkers	0.002158	0.0573813
GO:0045727_positive regulation of translation	Crohn's disease	0.00216137	0.0574364
GO:0031667_response to nutrient levels	Lipid metabolism phenotypes	0.00217173	0.0576423
hsa04115_p53 signaling pathway	Chronic lymphocytic leukemia	0.00217388	0.0576647
GO:0048520_positive regulation of behavior	Type 2 diabetes	0.00217947	0.0577781
GO:0006959_humoral immune response	Type 1 diabetes	0.00219285	0.0580981
GO:1900047_negative regulation of hemostasis	Coronary artery disease	0.00219672	0.0581655
GO:0016570_histone modification	Autism spectrum disorder-bipolar disorder-schizophrenia	0.00219846	0.0581748
hsa04970_Salivary secretion	Body mass index	0.0021997	0.0581748
GO:0043410_positive regulation of MAPK cascade	Autism spectrum disorder-bipolar disorder-schizophrenia	0.00220243	0.0581846
GO:0006367_transcription initiation from RNA polymerase II promoter	White blood cell count	0.00220271	0.0581846
GO:0050770_regulation of axonogenesis	Obesity-related traits	0.00221014	0.0582701
GO:0016358_dendrite development	Pancreatitis	0.0022109	0.0582701
GO:0052652_cyclic purine nucleotide metabolic process	Type 2 diabetes	0.00221424	0.0582701
hsa05150_Staphylococcus aureus infection	Type 1 diabetes	0.0022151	0.0582701
GO:0032104_regulation of response to extracellular stimulus	Blood trace element (Cu levels)	0.0022165	0.0582701
GO:0032104_regulation of response to extracellular stimulus	Neuroblastoma	0.0022165	0.0582701
GO:0032104_regulation of response to extracellular stimulus	Warfarin maintenance dose	0.0022165	0.0582701
GO:0051241_negative regulation of multicellular organismal process	Allergic sensitization	0.00222103	0.0583546
GO:0050663_cytokine secretion	Asthma and hay fever	0.00222699	0.0584596
GO:0040029_regulation of gene expression, epigenetic	Type 2 diabetes	0.00222767	0.0584596
GO:0008360_regulation of cell shape	Obesity-related traits	0.00223947	0.0586731
GO:0051208_sequestering of calcium ion	Autism spectrum disorder-bipolar disorder-schizophrenia	0.0022398	0.0586731
hsa05320_Autoimmune thyroid disease	Allergic sensitization	0.00224414	0.0587236
GO:0032653_regulation of interleukin-10 production	Carotid intima media thickness	0.00224439	0.0587236
GO:0006986_response to unfolded protein	Lipid metabolism phenotypes	0.00224725	0.0587639
GO:0030031_cell projection assembly	Obesity-related traits	0.00225079	0.0588215
GO:0032611_interleukin-1 beta production	C-reactive protein	0.00225963	0.0590177
GO:0048066_developmental pigmentation	Metabolite levels	0.00226221	0.0590501
GO:0002683_negative regulation of immune system process	Autism spectrum disorder-bipolar disorder-schizophrenia	0.00226724	0.0591464
GO:0050852_T cell receptor signaling pathway	Graves' disease	0.00227581	0.0593349
GO:0048534_hematopoietic or lymphoid organ development	Type 2 diabetes	0.00227758	0.059346
GO:0098542_defense response to other organism	C-reactive protein	0.00227932	0.0593565
GO:0072089_stem cell proliferation	Type 1 diabetes	0.00228863	0.0595286
GO:0009755_hormone-mediated signaling pathway	Blood trace element (Cu levels)	0.00229516	0.0595931
GO:0009755_hormone-mediated signaling pathway	Neuroblastoma	0.00229516	0.0595931
GO:0009755_hormone-mediated signaling pathway	Warfarin maintenance dose	0.00229516	0.0595931
GO:0006987_activation of signaling protein activity involved in unfolded protein response	Cardiovascular disease risk factors	0.00230048	0.0596424
GO:0045732_positive regulation of protein catabolic process	C-reactive protein	0.00230111	0.0596424
GO:0043408_regulation of MAPK cascade	Crohn's disease	0.00231132	0.059872
GO:0003015_heart process	Type 2 diabetes	0.00231691	0.0599816
GO:0048704_embryonic skeletal system morphogenesis	Metabolite levels	0.00232481	0.0601509
GO:0032651_regulation of interleukin-1 beta production	Crohn's disease	0.00232948	0.0602223
GO:1900047_negative regulation of hemostasis	Lipid traits	0.00233166	0.0602223
GO:0021675_nerve development	Triglycerides	0.00233422	0.060253
GO:0003205_cardiac chamber development	Body mass index	0.00233878	0.0603355
hsa04060_Cytokine-cytokine receptor interaction	C-reactive protein	0.00235095	0.0605789
GO:0009416_response to light stimulus	Height	0.00235604	0.0606745
GO:0061138_morphogenesis of a branching epithelium	Prostate cancer	0.00236386	0.0607607
GO:0048260_positive regulation of receptor-mediated endocytosis	Lipid metabolism phenotypes	0.00236489	0.0607607
GO:0002504_antigen processing and presentation of peptide or polysaccharide antigen via MHC class II	Celiac disease	0.00237702	0.0610369
hsa04660_T cell receptor signaling pathway	Systemic lupus erythematosus and Systemic sclerosis	0.00238953	0.0613225
GO:0007519_skeletal muscle tissue development	Inflammatory bowel disease	0.00239295	0.06137
GO:0042098_T cell proliferation	Celiac disease	0.00239416	0.06137
hsa05150_Staphylococcus aureus infection	Celiac disease	0.00240241	0.0615458
GO:0061564_axon development	Autism spectrum disorder-bipolar disorder-schizophrenia	0.00240539	0.0615508
GO:0021549_cerebellum development	Obesity-related traits	0.0024115	0.0616712
GO:0072376_protein activation cascade	Metabolic syndrome	0.0024153	0.0617327
GO:0016064_immunoglobulin mediated immune response	Inflammatory biomarkers	0.00241898	0.061791
GO:0008217_regulation of blood pressure	Type 2 diabetes	0.00242437	0.061893
GO:0048732_gland development	Type 1 diabetes	0.00242921	0.0619709
GO:0021954_central nervous system neuron development	Prostate cancer	0.00243023	0.0619709
hsa05203_Viral carcinogenesis	Red blood cell traits	0.0024384	0.0621433
GO:0097305_response to alcohol	Chronic kidney disease	0.00244847	0.0623617
GO:0046328_regulation of JNK cascade	Metabolite levels	0.00244979	0.0623617
GO:0023061_signal release	Blood trace element (Cu levels)	0.00246485	0.0626007
GO:0023061_signal release	Neuroblastoma	0.00246485	0.0626007
GO:0023061_signal release	Warfarin maintenance dose	0.00246485	0.0626007
GO:0009914_hormone transport	Crohn's disease	0.00248278	0.06299
GO:0019319_hexose biosynthetic process	Breast cancer	0.00248303	0.06299
GO:0051047_positive regulation of secretion	Asthma	0.00248542	0.0630143
GO:0030900_forebrain development	Autism spectrum disorder-bipolar disorder-schizophrenia	0.00249719	0.0632764
GO:0035710_CD4-positive, alpha-beta T cell activation	Celiac disease	0.00250232	0.063313
GO:0035264_multicellular organism growth	HDL cholesterol	0.00250467	0.063313
GO:0001659_temperature homeostasis	Blood trace element (Cu levels)	0.00250592	0.063313
GO:0001659_temperature homeostasis	Neuroblastoma	0.00250592	0.063313
GO:0001659_temperature homeostasis	Warfarin maintenance dose	0.00250592	0.063313
GO:0001501_skeletal system development	Metabolite levels	0.00250723	0.063313
GO:0050663_cytokine secretion	Carotid intima media thickness	0.00252069	0.0636118
hsa04622_RIG-I-like receptor signaling pathway	Chronic lymphocytic leukemia	0.00252194	0.0636118
GO:0009991_response to extracellular stimulus	Metabolic syndrome	0.00253095	0.06379
GO:0007272_ensheathment of neurons	Neuroblastoma	0.0025319	0.06379
GO:0035107_appendage morphogenesis	Pulmonary function	0.00253412	0.0638096
GO:0033077_T cell differentiation in thymus	Height	0.00253558	0.0638098
GO:0007423_sensory organ development	Thyroid function	0.00254404	0.0639863
GO:0031294_lymphocyte costimulation	Allergic sensitization	0.00255265	0.0641663
hsa05322_Systemic lupus erythematosus	Celiac disease and Rheumatoid arthritis	0.00255478	0.0641805
hsa04750_Inflammatory mediator regulation of TRP channels	Type 2 diabetes	0.00255612	0.0641805
GO:0008593_regulation of Notch signaling pathway	Prostate cancer	0.00256456	0.0643194
hsa04068_FoxO signaling pathway	Type 2 diabetes	0.0025666	0.064334
GO:0031960_response to corticosteroid	Warfarin maintenance dose	0.002569	0.0643575
GO:0050852_T cell receptor signaling pathway	Height	0.00257202	0.0643966
GO:0046683_response to organophosphorus	Warfarin maintenance dose	0.00257936	0.0644743
GO:0034284_response to monosaccharide	Cardiovascular disease risk factors	0.0025795	0.0644743
GO:0045807_positive regulation of endocytosis	Triglycerides	0.00258395	0.064549
GO:0061041_regulation of wound healing	Cardiovascular disease risk factors	0.00258856	0.0646277
hsa04670_Leukocyte transendothelial migration	Alzheimer's disease	0.00259475	0.0647457
GO:0046879_hormone secretion	Crohn's disease	0.0026097	0.0650614
GO:0034394_protein localization to cell surface	HDL cholesterol	0.00261035	0.0650614
GO:0009746_response to hexose	Lipid metabolism phenotypes	0.00264325	0.0658442
GO:0048639_positive regulation of developmental growth	Obesity-related traits	0.00265282	0.0659951
GO:0043523_regulation of neuron apoptotic process	Weight	0.00265301	0.0659951
GO:0042509_regulation of tyrosine phosphorylation of STAT protein	Fibrinogen	0.00265379	0.0659951
GO:0052547_regulation of peptidase activity	C-reactive protein	0.00265709	0.0660399
GO:0010810_regulation of cell-substrate adhesion	Complement C3 and C4 levels	0.00266496	0.066182
GO:0003002_regionalization	Blood pressure	0.0026658	0.066182
GO:0019827_stem cell maintenance	Obesity-related traits	0.00267667	0.0663772
GO:0009260_ribonucleotide biosynthetic process	Obesity-related traits	0.00268188	0.0664595
GO:0036293_response to decreased oxygen levels	Chronic kidney disease	0.002683	0.0664595
GO:0051402_neuron apoptotic process	Chronic lymphocytic leukemia	0.00268639	0.0665063
GO:0031348_negative regulation of defense response	Fibrinogen	0.00269224	0.0665764
GO:0022404_molting cycle process	Electrocardiographic traits	0.00270511	0.0668228
GO:0019886_antigen processing and presentation of exogenous peptide antigen via MHC class II	Systemic lupus erythematosus and Systemic sclerosis	0.00271238	0.0669621
GO:1900047_negative regulation of hemostasis	HDL cholesterol	0.00271839	0.0670636
GO:0007067_mitosis	Metabolite levels	0.00271997	0.0670636
GO:0071774_response to fibroblast growth factor	Bone mineral density	0.00272105	0.0670636
GO:0044259_multicellular organismal macromolecule metabolic process	Bone mineral density	0.00273363	0.0672986
GO:0051591_response to cAMP	Blood trace element (Cu levels)	0.00274406	0.0673702
GO:0051591_response to cAMP	Neuroblastoma	0.00274406	0.0673702
GO:0046683_response to organophosphorus	Blood trace element (Cu levels)	0.0027447	0.0673702
GO:0046683_response to organophosphorus	Neuroblastoma	0.0027447	0.0673702
GO:0022037_metencephalon development	Body mass index	0.00274475	0.0673702
GO:0030098_lymphocyte differentiation	C-reactive protein	0.0027457	0.0673702
GO:0042303_molting cycle	Electrocardiographic traits	0.00274729	0.067372
GO:0021537_telencephalon development	Atrial fibrillation	0.00276026	0.0676524
GO:0070665_positive regulation of leukocyte proliferation	Obesity-related traits	0.00276191	0.0676553
GO:0071466_cellular response to xenobiotic stimulus	Inflammatory bowel disease	0.00276466	0.067685
GO:0048638_regulation of developmental growth	Type 2 diabetes	0.00276788	0.0677265
GO:0032653_regulation of interleukin-10 production	Celiac disease	0.00277355	0.0678114
GO:0072001_renal system development	Pulmonary function	0.00277442	0.0678114
GO:0050731_positive regulation of peptidyl-tyrosine phosphorylation	Obesity-related traits	0.00277822	0.0678666
GO:0032652_regulation of interleukin-1 production	Ulcerative colitis	0.00278377	0.0679646
GO:0048863_stem cell differentiation	Metabolite levels	0.0028046	0.068361
GO:0061326_renal tubule development	Prostate cancer	0.00280465	0.068361
GO:0002696_positive regulation of leukocyte activation	Behcet's disease	0.0028071	0.068383
GO:0048871_multicellular organismal homeostasis	Obesity-related traits	0.00281629	0.068569
GO:0043010_camera-type eye development	Thyroid function	0.00281841	0.0685829
GO:0019827_stem cell maintenance	Metabolite levels	0.00282518	0.0687059
GO:0009190_cyclic nucleotide biosynthetic process	Type 2 diabetes	0.00282658	0.0687059
GO:0022900_electron transport chain	Height	0.0028496	0.0692273
GO:0043331_response to dsRNA	Crohn's disease	0.00286844	0.0696469
GO:0050920_regulation of chemotaxis	Obesity-related traits	0.00287346	0.0697065
GO:2000021_regulation of ion homeostasis	Electrocardiographic traits	0.00287406	0.0697065
GO:0030808_regulation of nucleotide biosynthetic process	Obesity-related traits	0.00287722	0.0697227
GO:0032642_regulation of chemokine production	Height	0.00287797	0.0697227
hsa05206_MicroRNAs in cancer	Platelet counts	0.00287946	0.0697227
GO:0034284_response to monosaccharide	Glycated hemoglobin levels	0.00288323	0.0697758
GO:0030335_positive regulation of cell migration	Type 2 diabetes	0.00289349	0.0699858
hsa05034_Alcoholism	Type 1 diabetes	0.00289989	0.070102
GO:0090305_nucleic acid phosphodiester bond hydrolysis	Height	0.00291431	0.0703555
GO:0070374_positive regulation of ERK1 and ERK2 cascade	Atrial fibrillation	0.0029178	0.0703555
GO:0007423_sensory organ development	Obesity-related traits	0.00291888	0.0703555
GO:0046395_carboxylic acid catabolic process	Lipid traits	0.00291914	0.0703555
GO:1901988_negative regulation of cell cycle phase transition	Autism spectrum disorder-bipolar disorder-schizophrenia	0.00291993	0.0703555
GO:0001701_in utero embryonic development	Red blood cell traits	0.00292206	0.0703659
GO:0021915_neural tube development	Autism spectrum disorder-bipolar disorder-schizophrenia	0.00292355	0.0703659
hsa05322_Systemic lupus erythematosus	Allergic sensitization	0.00292875	0.0704312
GO:0070169_positive regulation of biomineral tissue development	Bone mineral density	0.00292945	0.0704312
GO:0002822_regulation of adaptive immune response based on somatic recombination of immune receptors built from immunoglobulin superfamily domains	Asthma	0.00293477	0.0705083
GO:0030111_regulation of Wnt signaling pathway	Metabolite levels	0.00293585	0.0705083
GO:0009743_response to carbohydrate	Blood pressure	0.00293777	0.0705161
GO:0035264_multicellular organism growth	Obesity-related traits	0.00294648	0.0706383
GO:0030217_T cell differentiation	C-reactive protein	0.00294802	0.0706383
GO:0043547_positive regulation of GTPase activity	Obesity-related traits	0.0029485	0.0706383
hsa04919_Thyroid hormone signaling pathway	Colorectal cancer	0.00294926	0.0706383
GO:0002699_positive regulation of immune effector process	Behcet's disease	0.00295173	0.0706591
GO:0019886_antigen processing and presentation of exogenous peptide antigen via MHC class II	Carotid intima media thickness	0.00295811	0.0706836
GO:0060193_positive regulation of lipase activity	Autism spectrum disorder-bipolar disorder-schizophrenia	0.00295925	0.0706836
hsa04064_NF-kappa B signaling pathway	Inflammatory biomarkers	0.00296	0.0706836
GO:2000147_positive regulation of cell motility	Type 2 diabetes	0.00296075	0.0706836
GO:0045666_positive regulation of neuron differentiation	Bone mineral density	0.00296543	0.070757
GO:0045664_regulation of neuron differentiation	Lung cancer	0.00297978	0.0710332
GO:0050818_regulation of coagulation	HDL cholesterol	0.00298022	0.0710332
GO:0035150_regulation of tube size	Electrocardiographic traits	0.00298433	0.0710927
hsa05145_Toxoplasmosis	Obesity-related traits	0.00298985	0.0711859
GO:0051346_negative regulation of hydrolase activity	Height	0.00299183	0.0711945
GO:0019216_regulation of lipid metabolic process	C-reactive protein	0.00299594	0.0712481
GO:0030799_regulation of cyclic nucleotide metabolic process	Type 2 diabetes	0.00300025	0.0712481
GO:0045787_positive regulation of cell cycle	Testicular germ cell cancer	0.00300053	0.0712481
GO:0060485_mesenchyme development	Prostate cancer	0.00302526	0.0717582
GO:0019827_stem cell maintenance	Platelet counts	0.00302702	0.0717614
GO:0044087_regulation of cellular component biogenesis	Bone mineral density	0.00303185	0.0717947
GO:0003206_cardiac chamber morphogenesis	Pulmonary function	0.00303331	0.0717947
GO:0070372_regulation of ERK1 and ERK2 cascade	Metabolite levels	0.0030389	0.0718887
GO:0072376_protein activation cascade	Cardiovascular disease risk factors	0.0030444	0.0719802
GO:0034394_protein localization to cell surface	Metabolite levels	0.00304679	0.071998
GO:0007517_muscle organ development	Metabolite levels	0.00306139	0.0723045
GO:0003018_vascular process in circulatory system	Type 2 diabetes	0.00308457	0.0727797
GO:0010675_regulation of cellular carbohydrate metabolic process	Liver enzyme levels (gamma-glutamyl transferase)	0.00308481	0.0727797
GO:0042088_T-helper 1 type immune response	Behcet's disease	0.0030894	0.07282
GO:0090130_tissue migration	Bone mineral density	0.00308981	0.07282
GO:0042180_cellular ketone metabolic process	C-reactive protein	0.00309508	0.0729052
GO:0002495_antigen processing and presentation of peptide antigen via MHC class II	Platelet counts	0.00311103	0.0732419
GO:0044042_glucan metabolic process	Electrocardiographic traits	0.00311606	0.0733151
GO:2000027_regulation of organ morphogenesis	Paget's disease	0.00311803	0.0733151
GO:0002695_negative regulation of leukocyte activation	Behcet's disease	0.00311912	0.0733151
GO:0014066_regulation of phosphatidylinositol 3-kinase signaling	Celiac disease	0.0031211	0.0733226
GO:0010518_positive regulation of phospholipase activity	Autism spectrum disorder-bipolar disorder-schizophrenia	0.0031274	0.0734315
GO:0016573_histone acetylation	Colorectal cancer	0.00313361	0.0735383
GO:0000187_activation of MAPK activity	Atrial fibrillation	0.00313578	0.0735501
GO:0032653_regulation of interleukin-10 production	Systemic lupus erythematosus and Systemic sclerosis	0.00314197	0.0735966
GO:1901615_organic hydroxy compound metabolic process	Blood trace element (Cu levels)	0.00314276	0.0735966
GO:1901615_organic hydroxy compound metabolic process	Neuroblastoma	0.00314276	0.0735966
GO:0002286_T cell activation involved in immune response	Platelet counts	0.00314616	0.0736229
GO:0048566_embryonic digestive tract development	Crohn's disease	0.00314741	0.0736229
GO:0051241_negative regulation of multicellular organismal process	Chronic kidney disease	0.00314888	0.0736229
GO:0072503_cellular divalent inorganic cation homeostasis	Breast cancer	0.0031594	0.0737523
GO:0034620_cellular response to unfolded protein	Red blood cell traits	0.00316081	0.0737523
GO:0046165_alcohol biosynthetic process	Age-related macular degeneration	0.0031611	0.0737523
GO:0034341_response to interferon-gamma	Systemic lupus erythematosus and Systemic sclerosis	0.00316305	0.0737587
GO:0050866_negative regulation of cell activation	Primary biliary cirrhosis	0.00316729	0.0737797
GO:0010951_negative regulation of endopeptidase activity	Height	0.00317124	0.0738328
GO:0043543_protein acylation	Rheumatoid arthritis	0.00317368	0.0738507
GO:0045216_cell-cell junction organization	Bone mineral density	0.00318188	0.0740025
GO:0046474_glycerophospholipid biosynthetic process	Autism spectrum disorder-bipolar disorder-schizophrenia	0.00318717	0.0740867
GO:0046427_positive regulation of JAK-STAT cascade	C-reactive protein	0.00319328	0.0741875
GO:0001894_tissue homeostasis	Breast cancer	0.00319487	0.0741875
GO:0009743_response to carbohydrate	Fasting plasma glucose	0.00320437	0.0743691
GO:0060191_regulation of lipase activity	Autism spectrum disorder-bipolar disorder-schizophrenia	0.00321573	0.0745936
GO:0045089_positive regulation of innate immune response	C-reactive protein	0.00323305	0.0748644
hsa00010_Glycolysis / Gluconeogenesis	Metabolic syndrome	0.00323895	0.0749353
GO:0031294_lymphocyte costimulation	IgE levels	0.00324526	0.0750419
GO:0042593_glucose homeostasis	Obesity-related traits	0.0032524	0.0751678
GO:0002758_innate immune response-activating signal transduction	Immune reponse to smallpox (secreted IL-2)	0.00327551	0.0755458
GO:0035264_multicellular organism growth	Blood trace element (Cu levels)	0.0032756	0.0755458
GO:0035264_multicellular organism growth	Neuroblastoma	0.0032756	0.0755458
GO:0035264_multicellular organism growth	Warfarin maintenance dose	0.0032756	0.0755458
GO:0009896_positive regulation of catabolic process	Triglycerides	0.00327927	0.0755865
GO:0002221_pattern recognition receptor signaling pathway	Melanoma	0.00328079	0.0755865
GO:0072089_stem cell proliferation	Crohn's disease	0.00328371	0.0756142
GO:0061041_regulation of wound healing	Metabolite levels	0.00328721	0.0756165
GO:0019886_antigen processing and presentation of exogenous peptide antigen via MHC class II	Multiple sclerosis	0.00328806	0.0756165
GO:0051384_response to glucocorticoid	Warfarin maintenance dose	0.00329767	0.0757777
hsa05322_Systemic lupus erythematosus	Systemic sclerosis	0.00331985	0.0762478
GO:0035108_limb morphogenesis	Pulmonary function	0.00332454	0.0763158
hsa04068_FoxO signaling pathway	Metabolite levels	0.00333046	0.0763218
GO:0008016_regulation of heart contraction	Type 2 diabetes	0.00333133	0.0763218
GO:0002761_regulation of myeloid leukocyte differentiation	Blood trace element (Cu levels)	0.00333387	0.0763218
GO:0002761_regulation of myeloid leukocyte differentiation	Neuroblastoma	0.00333387	0.0763218
GO:0002761_regulation of myeloid leukocyte differentiation	Warfarin maintenance dose	0.00333387	0.0763218
GO:0008016_regulation of heart contraction	Electrocardiographic traits	0.00333557	0.0763218
hsa04722_Neurotrophin signaling pathway	Celiac disease	0.0033369	0.0763218
GO:0001678_cellular glucose homeostasis	Hypertriglyceridemia	0.00334138	0.0763849
GO:0032653_regulation of interleukin-10 production	Allergic sensitization	0.00334655	0.0764238
hsa04062_Chemokine signaling pathway	Type 2 diabetes	0.00335009	0.0764372
GO:0006414_translational elongation	Height	0.0033506	0.0764372
GO:0060041_retina development in camera-type eye	Autism spectrum disorder-bipolar disorder-schizophrenia	0.00335616	0.0764763
GO:0016101_diterpenoid metabolic process	Inflammatory bowel disease	0.00335629	0.0764763
GO:0051098_regulation of binding	Blood pressure	0.0033575	0.0764763
GO:0009746_response to hexose	Hematological and biochemical traits	0.0033657	0.076584
GO:0033013_tetrapyrrole metabolic process	Triglycerides	0.00337325	0.0767162
GO:0051238_sequestering of metal ion	Autism spectrum disorder-bipolar disorder-schizophrenia	0.00337632	0.0767466
GO:0031647_regulation of protein stability	Metabolic syndrome	0.00337974	0.0767516
GO:0042129_regulation of T cell proliferation	Carotid intima media thickness	0.00338105	0.0767516
GO:0060193_positive regulation of lipase activity	Atrial fibrillation	0.00338286	0.0767516
hsa04725_Cholinergic synapse	Type 2 diabetes	0.00338349	0.0767516
GO:0043269_regulation of ion transport	Autism spectrum disorder-bipolar disorder-schizophrenia	0.00339568	0.0769885
GO:0035966_response to topologically incorrect protein	Cardiovascular disease risk factors	0.00340003	0.0770475
GO:0016101_diterpenoid metabolic process	Neuroblastoma	0.00340193	0.0770511
GO:1901988_negative regulation of cell cycle phase transition	Crohn's disease	0.00340529	0.0770875
GO:0002218_activation of innate immune response	Melanoma	0.00340852	0.0770875
GO:0032649_regulation of interferon-gamma production	Inflammatory biomarkers	0.00340877	0.0770875
GO:0030522_intracellular receptor signaling pathway	Blood trace element (Cu levels)	0.00341257	0.0770943
GO:0030522_intracellular receptor signaling pathway	Neuroblastoma	0.00341257	0.0770943
GO:0019724_B cell mediated immunity	Alzheimer's disease	0.0034188	0.0771956
GO:0010469_regulation of receptor activity	Atrial fibrillation	0.00342669	0.077274
GO:0051205_protein insertion into membrane	Chronic lymphocytic leukemia	0.00342722	0.077274
GO:0014015_positive regulation of gliogenesis	Rheumatoid arthritis	0.00342752	0.077274
GO:1900046_regulation of hemostasis	Lipid metabolism phenotypes	0.00343044	0.0772897
GO:0050900_leukocyte migration	Type 2 diabetes	0.00343171	0.0772897
GO:0060688_regulation of morphogenesis of a branching structure	Blood pressure	0.00343423	0.0773069
GO:1900371_regulation of purine nucleotide biosynthetic process	Obesity-related traits	0.00343805	0.0773535
GO:0035821_modification of morphology or physiology of other organism	Hematological and biochemical traits	0.00344873	0.0775371
GO:0032370_positive regulation of lipid transport	Metabolite levels	0.00345087	0.0775371
GO:0006413_translational initiation	Inflammatory bowel disease	0.00345148	0.0775371
hsa05203_Viral carcinogenesis	Platelet counts	0.00345568	0.0775921
GO:0003206_cardiac chamber morphogenesis	Ulcerative colitis	0.00345907	0.0776287
GO:1900046_regulation of hemostasis	Cardiovascular disease risk factors	0.00346991	0.0778324
GO:0018279_protein N-linked glycosylation via asparagine	Inflammatory bowel disease	0.00348012	0.0779828
GO:0007519_skeletal muscle tissue development	Crohn's disease	0.00348014	0.0779828
GO:0045776_negative regulation of blood pressure	Type 2 diabetes	0.00349204	0.0782096
GO:0003208_cardiac ventricle morphogenesis	Autism spectrum disorder-bipolar disorder-schizophrenia	0.00349404	0.0782148
GO:0043413_macromolecule glycosylation	Metabolite levels	0.00350801	0.0784213
GO:0048754_branching morphogenesis of an epithelial tube	Prostate cancer	0.00350859	0.0784213
GO:0072073_kidney epithelium development	Prostate cancer	0.00351463	0.0784917
GO:0051302_regulation of cell division	Inflammatory bowel disease	0.0035153	0.0784917
GO:0042752_regulation of circadian rhythm	Type 2 diabetes	0.00352403	0.0786072
GO:0051098_regulation of binding	Type 1 diabetes	0.00353625	0.0788337
GO:0071824_protein-DNA complex subunit organization	Height	0.00353775	0.0788337
GO:0000187_activation of MAPK activity	Autism spectrum disorder-bipolar disorder-schizophrenia	0.00355303	0.0790942
GO:0061035_regulation of cartilage development	HDL cholesterol	0.0035593	0.0791471
GO:0042063_gliogenesis	Type 1 diabetes	0.00356433	0.0791471
GO:0009896_positive regulation of catabolic process	Metabolic syndrome	0.00356674	0.0791471
GO:0048562_embryonic organ morphogenesis	Liver enzyme levels (gamma-glutamyl transferase)	0.00356789	0.0791471
GO:0046425_regulation of JAK-STAT cascade	Blood trace element (Cu levels)	0.00356884	0.0791471
GO:0046425_regulation of JAK-STAT cascade	Neuroblastoma	0.00356884	0.0791471
GO:0046425_regulation of JAK-STAT cascade	Warfarin maintenance dose	0.00356884	0.0791471
GO:0022405_hair cycle process	Electrocardiographic traits	0.00357153	0.0791471
GO:0050708_regulation of protein secretion	Autism spectrum disorder-bipolar disorder-schizophrenia	0.00358258	0.0793521
GO:0042098_T cell proliferation	Systemic lupus erythematosus and Systemic sclerosis	0.00360014	0.0796629
GO:1901617_organic hydroxy compound biosynthetic process	Metabolite levels	0.00360022	0.0796629
GO:0050778_positive regulation of immune response	Breast cancer	0.00360761	0.0797865
GO:0009896_positive regulation of catabolic process	Metabolite levels	0.00361418	0.0798918
GO:0010950_positive regulation of endopeptidase activity	C-reactive protein	0.0036471	0.0805389
GO:2000514_regulation of CD4-positive, alpha-beta T cell activation	Celiac disease	0.0036509	0.0805824
GO:0071806_protein transmembrane transport	Lipid metabolism phenotypes	0.00366018	0.0807068
GO:0001525_angiogenesis	Ulcerative colitis	0.00366518	0.0807766
GO:0010954_positive regulation of protein processing	Pancreatitis	0.00366969	0.0808357
GO:0001523_retinoid metabolic process	Inflammatory bowel disease	0.00367857	0.080991
GO:0001678_cellular glucose homeostasis	Metabolite levels	0.00369243	0.0812556
GO:0030900_forebrain development	Atrial fibrillation	0.00370087	0.0814007
GO:0048285_organelle fission	Metabolite levels	0.00371285	0.0816236
GO:2001242_regulation of intrinsic apoptotic signaling pathway	Chronic lymphocytic leukemia	0.00372576	0.081752
GO:0006352_DNA-templated transcription, initiation	Blood trace element (Cu levels)	0.0037279	0.081752
GO:0006352_DNA-templated transcription, initiation	Neuroblastoma	0.0037279	0.081752
GO:0006352_DNA-templated transcription, initiation	Warfarin maintenance dose	0.0037279	0.081752
hsa05322_Systemic lupus erythematosus	Crohn's disease	0.00372795	0.081752
GO:0071456_cellular response to hypoxia	Metabolite levels	0.00373005	0.0817574
GO:0032147_activation of protein kinase activity	Obesity-related traits	0.00373657	0.0818597
GO:0032722_positive regulation of chemokine production	Asthma	0.00374039	0.0819013
GO:0006641_triglyceride metabolic process	Red blood cell traits	0.00375947	0.0822392
GO:0003006_developmental process involved in reproduction	Testicular germ cell cancer	0.00376772	0.0823788
GO:0006626_protein targeting to mitochondrion	Platelet counts	0.00378013	0.0825549
hsa04514_Cell adhesion molecules (CAMs)	Obesity-related traits	0.00378216	0.0825549
GO:0002274_myeloid leukocyte activation	Celiac disease	0.00378325	0.0825549
GO:0006839_mitochondrial transport	Platelet counts	0.00379288	0.0827241
GO:0022904_respiratory electron transport chain	Height	0.00379486	0.0827265
GO:0009953_dorsal/ventral pattern formation	Triglycerides	0.00380791	0.08297
GO:0046823_negative regulation of nucleocytoplasmic transport	Colorectal cancer	0.00381474	0.0830368
GO:0050672_negative regulation of lymphocyte proliferation	Celiac disease	0.00381938	0.0830709
GO:0031123_RNA 3'-end processing	Inflammatory bowel disease	0.00382059	0.0830709
GO:0002504_antigen processing and presentation of peptide or polysaccharide antigen via MHC class II	Inflammatory bowel disease	0.00383734	0.0833234
GO:0021549_cerebellum development	Blood trace element (Cu levels)	0.00384808	0.0834335
GO:0021549_cerebellum development	Neuroblastoma	0.00384808	0.0834335
GO:0021549_cerebellum development	Warfarin maintenance dose	0.00384808	0.0834335
GO:0016049_cell growth	Prostate cancer	0.00385278	0.0834945
GO:0051495_positive regulation of cytoskeleton organization	Height	0.00386355	0.0836869
GO:0021695_cerebellar cortex development	Weight	0.00386918	0.0837544
GO:0045786_negative regulation of cell cycle	Red blood cell traits	0.00387046	0.0837544
GO:0016573_histone acetylation	Platelet counts	0.00387445	0.0837781
GO:0055007_cardiac muscle cell differentiation	Ulcerative colitis	0.00387535	0.0837781
GO:0031667_response to nutrient levels	Lipid traits	0.00388264	0.0838737
GO:2001056_positive regulation of cysteine-type endopeptidase activity	Inflammatory biomarkers	0.00388357	0.0838737
GO:0048704_embryonic skeletal system morphogenesis	HDL cholesterol	0.00388968	0.0839646
GO:0035967_cellular response to topologically incorrect protein	Metabolite levels	0.00390003	0.0841089
GO:0009749_response to glucose	Lipid metabolism phenotypes	0.00390017	0.0841089
GO:0001817_regulation of cytokine production	Breast cancer	0.00390723	0.0842201
GO:0097530_granulocyte migration	Type 2 diabetes	0.00393761	0.0847748
GO:0006354_DNA-templated transcription, elongation	Height	0.00394065	0.0847748
hsa05322_Systemic lupus erythematosus	Retinal arteriolar caliber	0.00394388	0.0847934
GO:0031647_regulation of protein stability	Lipid metabolism phenotypes	0.00394803	0.0847934
GO:0007283_spermatogenesis	Inflammatory bowel disease	0.00394918	0.0847934
GO:0002293_alpha-beta T cell differentiation involved in immune response	Celiac disease	0.00395307	0.0848267
GO:0040013_negative regulation of locomotion	C-reactive protein	0.00395458	0.0848267
GO:0007517_muscle organ development	Red blood cell traits	0.00395656	0.0848279
GO:0006987_activation of signaling protein activity involved in unfolded protein response	HDL cholesterol	0.00397455	0.0851723
GO:0019884_antigen processing and presentation of exogenous antigen	Rheumatoid arthritis	0.00399248	0.085515
GO:0048017_inositol lipid-mediated signaling	Schizophrenia or bipolar disorder	0.00399787	0.085555
GO:0042516_regulation of tyrosine phosphorylation of Stat3 protein	Height	0.00399822	0.085555
GO:0007602_phototransduction	Type 1 diabetes	0.00400153	0.0855843
GO:0007585_respiratory gaseous exchange	Type 2 diabetes	0.00400506	0.0856183
GO:0038124_toll-like receptor TLR6:TLR2 signaling pathway	Colorectal cancer	0.00400744	0.0856278
GO:0032613_interleukin-10 production	Carotid intima media thickness	0.00401762	0.0857104
GO:0048545_response to steroid hormone	Chronic kidney disease	0.00402008	0.0857104
GO:0006953_acute-phase response	Lipid traits	0.00402255	0.0857104
GO:0030195_negative regulation of blood coagulation	Activated partial thromboplastin time	0.00402274	0.0857104
GO:0022617_extracellular matrix disassembly	Height	0.00402529	0.0857104
GO:0051937_catecholamine transport	Type 2 diabetes	0.00402909	0.0857104
GO:0001959_regulation of cytokine-mediated signaling pathway	C-reactive protein	0.00403019	0.0857104
GO:0010035_response to inorganic substance	Chronic lymphocytic leukemia	0.00403071	0.0857104
GO:0051384_response to glucocorticoid	Chronic kidney disease	0.00403989	0.0857858
GO:0007218_neuropeptide signaling pathway	Blood trace element (Cu levels)	0.00404009	0.0857858
GO:0007218_neuropeptide signaling pathway	Warfarin maintenance dose	0.00404009	0.0857858
GO:0010212_response to ionizing radiation	Chronic lymphocytic leukemia	0.00404254	0.0857966
GO:0030858_positive regulation of epithelial cell differentiation	Prostate cancer	0.00404775	0.0858661
GO:0009991_response to extracellular stimulus	Cardiovascular disease risk factors	0.00406327	0.0861538
hsa04976_Bile secretion	Height	0.00407742	0.0864123
GO:0055065_metal ion homeostasis	Blood pressure	0.00408154	0.0864582
GO:0006638_neutral lipid metabolic process	Red blood cell traits	0.00409341	0.086631
GO:0044087_regulation of cellular component biogenesis	Chronic lymphocytic leukemia	0.00409362	0.086631
GO:0009896_positive regulation of catabolic process	HDL cholesterol	0.00410381	0.086805
GO:0043062_extracellular structure organization	Platelet counts	0.00411066	0.0869051
GO:0007088_regulation of mitosis	Triglycerides	0.00411248	0.0869051
GO:0002822_regulation of adaptive immune response based on somatic recombination of immune receptors built from immunoglobulin superfamily domains	Celiac disease	0.0041176	0.0869718
GO:0021695_cerebellar cortex development	Body mass index	0.00412594	0.0871062
GO:0043330_response to exogenous dsRNA	Crohn's disease	0.00413646	0.0872866
GO:0030879_mammary gland development	Allergic sensitization	0.0041428	0.0873787
GO:0009308_amine metabolic process	Metabolite levels	0.00414519	0.0873873
GO:0045926_negative regulation of growth	Colorectal cancer	0.00414957	0.0874379
GO:0050803_regulation of synapse structure and activity	Body mass index	0.00416265	0.0876716
GO:0050663_cytokine secretion	Ulcerative colitis	0.00418062	0.087993
GO:0034620_cellular response to unfolded protein	Lipid metabolism phenotypes	0.00419396	0.0882049
GO:0045639_positive regulation of myeloid cell differentiation	Height	0.00420425	0.0883509
GO:0007423_sensory organ development	Red blood cell traits	0.0042049	0.0883509
GO:0048514_blood vessel morphogenesis	Chronic lymphocytic leukemia	0.0042259	0.0887056
GO:0090257_regulation of muscle system process	Electrocardiographic traits	0.00422781	0.0887056
GO:0030193_regulation of blood coagulation	Lipid metabolism phenotypes	0.00425332	0.0891986
GO:0019724_B cell mediated immunity	Inflammatory biomarkers	0.00426822	0.0894686
GO:0043255_regulation of carbohydrate biosynthetic process	Type 2 diabetes	0.00427403	0.0895477
GO:0051224_negative regulation of protein transport	Body mass index	0.00428372	0.0895801
GO:0030183_B cell differentiation	Red blood cell traits	0.00428421	0.0895801
GO:0035239_tube morphogenesis	Migraine	0.00428469	0.0895801
GO:0015992_proton transport	Blood trace element (Cu levels)	0.00428483	0.0895801
GO:0015749_monosaccharide transport	Fasting plasma glucose	0.00429101	0.08962
GO:0003007_heart morphogenesis	Autism spectrum disorder-bipolar disorder-schizophrenia	0.00429168	0.08962
GO:0050707_regulation of cytokine secretion	Carotid intima media thickness	0.00429692	0.0896871
GO:0072091_regulation of stem cell proliferation	Crohn's disease	0.00431936	0.0900703
GO:0050819_negative regulation of coagulation	Coronary artery disease	0.00433415	0.0903274
GO:0051591_response to cAMP	Type 1 diabetes	0.00433578	0.0903274
GO:0015672_monovalent inorganic cation transport	Electrocardiographic traits	0.00434395	0.0903958
GO:0043603_cellular amide metabolic process	Blood trace element (Cu levels)	0.0043452	0.0903958
GO:0043603_cellular amide metabolic process	Neuroblastoma	0.0043452	0.0903958
GO:0032787_monocarboxylic acid metabolic process	Triglycerides	0.00434926	0.0904376
GO:0030099_myeloid cell differentiation	C-reactive protein	0.00435488	0.0904723
GO:0043280_positive regulation of cysteine-type endopeptidase activity involved in apoptotic process	Platelet counts	0.00435503	0.0904723
GO:0034284_response to monosaccharide	Fasting plasma glucose	0.0043667	0.0906721
GO:0031334_positive regulation of protein complex assembly	Obesity-related traits	0.00438315	0.0909282
hsa00010_Glycolysis / Gluconeogenesis	Fasting plasma glucose	0.00438739	0.0909736
GO:0035637_multicellular organismal signaling	Autism spectrum disorder-bipolar disorder-schizophrenia	0.00439872	0.0911609
GO:0048562_embryonic organ morphogenesis	Crohn's disease	0.00440056	0.0911609
GO:0043408_regulation of MAPK cascade	Adiponectin levels	0.0044059	0.0912288
GO:0002478_antigen processing and presentation of exogenous peptide antigen	Systemic lupus erythematosus and Systemic sclerosis	0.00442259	0.0913839
GO:0048193_Golgi vesicle transport	Coronary artery disease	0.00442266	0.0913839
GO:0022037_metencephalon development	Type 2 diabetes	0.00442268	0.0913839
GO:0007188_adenylate cyclase-modulating G-protein coupled receptor signaling pathway	Autism spectrum disorder-bipolar disorder-schizophrenia	0.00442496	0.0913839
GO:1900373_positive regulation of purine nucleotide biosynthetic process	Type 2 diabetes	0.00442553	0.0913839
GO:0006511_ubiquitin-dependent protein catabolic process	HDL cholesterol	0.00442652	0.0913839
GO:0000187_activation of MAPK activity	Obesity-related traits	0.00442787	0.0913839
GO:0046887_positive regulation of hormone secretion	Autism spectrum disorder-bipolar disorder-schizophrenia	0.00443312	0.0914494
GO:0045833_negative regulation of lipid metabolic process	Type 2 diabetes	0.00443727	0.0914923
GO:0003205_cardiac chamber development	Refractive error	0.00444328	0.0915326
GO:0007601_visual perception	Prostate cancer	0.00444337	0.0915326
GO:0030162_regulation of proteolysis	Height	0.00444902	0.0915997
GO:0006984_ER-nucleus signaling pathway	Cardiovascular disease risk factors	0.00445077	0.0915997
hsa04728_Dopaminergic synapse	Autism spectrum disorder-bipolar disorder-schizophrenia	0.00445555	0.0916552
GO:0010506_regulation of autophagy	Obesity-related traits	0.00446565	0.0917857
GO:0051651_maintenance of location in cell	Red blood cell traits	0.00446605	0.0917857
hsa04610_Complement and coagulation cascades	Lipid traits	0.00449618	0.092362
GO:0031396_regulation of protein ubiquitination	Pancreatitis	0.00450812	0.0925642
GO:0071229_cellular response to acid	Obesity-related traits	0.00451954	0.0927412
GO:0002521_leukocyte differentiation	Platelet counts	0.00452094	0.0927412
GO:0034976_response to endoplasmic reticulum stress	Cardiovascular disease risk factors	0.00452411	0.0927631
GO:0033500_carbohydrate homeostasis	Obesity-related traits	0.00453394	0.0929216
GO:0019886_antigen processing and presentation of exogenous peptide antigen via MHC class II	Graves' disease	0.00453647	0.0929304
GO:0030041_actin filament polymerization	Obesity-related traits	0.00454642	0.093091
GO:0031667_response to nutrient levels	Uric acid levels	0.00455454	0.0932139
GO:0010906_regulation of glucose metabolic process	Liver enzyme levels (gamma-glutamyl transferase)	0.00456034	0.0932894
GO:0050818_regulation of coagulation	Age-related macular degeneration	0.00457004	0.0934447
GO:0010769_regulation of cell morphogenesis involved in differentiation	Obesity-related traits	0.00457338	0.0934492
GO:0000375_RNA splicing, via transesterification reactions	Breast cancer	0.00457682	0.0934492
GO:0006968_cellular defense response	Celiac disease	0.00457945	0.0934492
hsa04920_Adipocytokine signaling pathway	Lipid metabolism phenotypes	0.00458085	0.0934492
GO:0002504_antigen processing and presentation of peptide or polysaccharide antigen via MHC class II	Multiple sclerosis	0.0045838	0.0934663
GO:0050821_protein stabilization	HDL cholesterol	0.00459267	0.093604
GO:0090066_regulation of anatomical structure size	Triglycerides	0.00459723	0.093615
GO:0042129_regulation of T cell proliferation	Celiac disease	0.00459745	0.093615
GO:0030799_regulation of cyclic nucleotide metabolic process	Celiac disease	0.00461004	0.0938282
GO:0034341_response to interferon-gamma	Cardiovascular disease risk factors	0.00462762	0.0940993
GO:0043588_skin development	Obesity-related traits	0.004631	0.0941247
GO:0007272_ensheathment of neurons	HDL cholesterol	0.00464268	0.0943187
GO:0002504_antigen processing and presentation of peptide or polysaccharide antigen via MHC class II	Graves' disease	0.00464485	0.0943194
GO:0042590_antigen processing and presentation of exogenous peptide antigen via MHC class I	Bone mineral density	0.00466012	0.0945859
GO:0010517_regulation of phospholipase activity	Autism spectrum disorder-bipolar disorder-schizophrenia	0.00466404	0.0946219
GO:0033157_regulation of intracellular protein transport	Body mass index	0.00466718	0.0946421
GO:0009612_response to mechanical stimulus	Chronic lymphocytic leukemia	0.00469022	0.0950658
GO:0002478_antigen processing and presentation of exogenous peptide antigen	Systemic sclerosis	0.0047298	0.0957801
GO:0008203_cholesterol metabolic process	Blood trace element (Cu levels)	0.00473674	0.0958125
GO:0008203_cholesterol metabolic process	Neuroblastoma	0.00473674	0.0958125
GO:0006986_response to unfolded protein	Triglycerides	0.00473791	0.0958125
GO:0071900_regulation of protein serine/threonine kinase activity	Triglycerides	0.00474204	0.0958521
hsa00071_Fatty acid degradation	HDL cholesterol	0.0047443	0.095854
GO:0032946_positive regulation of mononuclear cell proliferation	Obesity-related traits	0.00474946	0.0958769
hsa04540_Gap junction	Autism spectrum disorder-bipolar disorder-schizophrenia	0.00475406	0.0958964
GO:0051235_maintenance of location	Triglycerides	0.00478152	0.0963099
GO:0051960_regulation of nervous system development	Autism spectrum disorder-bipolar disorder-schizophrenia	0.00478213	0.0963099
GO:0007292_female gamete generation	Bone mineral density	0.00478787	0.0963463
GO:0010675_regulation of cellular carbohydrate metabolic process	Type 2 diabetes	0.00478961	0.0963463
GO:0000280_nuclear division	Metabolite levels	0.00479048	0.0963463
GO:0003012_muscle system process	Blood pressure	0.00480935	0.0966818
GO:0009306_protein secretion	Autism spectrum disorder-bipolar disorder-schizophrenia	0.00481203	0.0966917
GO:0090277_positive regulation of peptide hormone secretion	Systemic lupus erythematosus and Systemic sclerosis	0.00482311	0.0968701
GO:0051928_positive regulation of calcium ion transport	Autism spectrum disorder-bipolar disorder-schizophrenia	0.00483632	0.0970716
GO:0060173_limb development	HDL cholesterol	0.00483753	0.0970716
GO:0000079_regulation of cyclin-dependent protein serine/threonine kinase activity	Inflammatory bowel disease	0.00484304	0.0970938
GO:0042593_glucose homeostasis	Type 2 diabetes	0.00485154	0.0971803
GO:0001776_leukocyte homeostasis	Red blood cell traits	0.00485175	0.0971803
hsa04726_Serotonergic synapse	Type 2 diabetes	0.00485581	0.0972173
GO:0022037_metencephalon development	Weight	0.00486027	0.0972627
GO:0042130_negative regulation of T cell proliferation	Systemic lupus erythematosus and Systemic sclerosis	0.00486925	0.0973983
GO:0006986_response to unfolded protein	Cardiovascular disease risk factors	0.00487925	0.0975038
GO:0000209_protein polyubiquitination	Metabolite levels	0.0048808	0.0975038
GO:0050819_negative regulation of coagulation	HDL cholesterol	0.00488115	0.0975038
GO:0015837_amine transport	Crohn's disease	0.00488508	0.0975383
GO:0018212_peptidyl-tyrosine modification	Height	0.00489122	0.0976167
GO:0072507_divalent inorganic cation homeostasis	Type 2 diabetes	0.00490169	0.0977386
GO:0071356_cellular response to tumor necrosis factor	HDL cholesterol	0.00490176	0.0977386
GO:0032649_regulation of interferon-gamma production	Asthma	0.00491091	0.0978769
GO:0031016_pancreas development	HDL cholesterol	0.00491416	0.0978904
GO:0051282_regulation of sequestering of calcium ion	Autism spectrum disorder-bipolar disorder-schizophrenia	0.00491602	0.0978904
GO:0051591_response to cAMP	Blood pressure	0.00492308	0.0979868
GO:0046390_ribose phosphate biosynthetic process	Inflammatory bowel disease	0.00493173	0.0981148
hsa05218_Melanoma	Type 1 diabetes	0.00493447	0.0981251
GO:0006720_isoprenoid metabolic process	Neuroblastoma	0.0049384	0.098159
GO:0050819_negative regulation of coagulation	Lipid metabolism phenotypes	0.00494559	0.0982578
GO:0043583_ear development	Endometriosis	0.00495009	0.0982793
hsa03040_Spliceosome	HDL cholesterol	0.0049567	0.0983457
GO:0032069_regulation of nuclease activity	Triglycerides	0.0049688	0.0985415
GO:0060173_limb development	Pulmonary function	0.00497494	0.0986191
GO:0030195_negative regulation of blood coagulation	Age-related macular degeneration	0.00498113	0.0986974
GO:0006473_protein acetylation	Red blood cell traits	0.00499058	0.0988404
GO:0035967_cellular response to topologically incorrect protein	Lipid metabolism phenotypes	0.00500521	0.0990625
hsa04961_Endocrine and other factor-regulated calcium reabsorption	Breast cancer	0.00500628	0.0990625
GO:0002285_lymphocyte activation involved in immune response	Obesity-related traits	0.00501156	0.0991225
GO:0043543_protein acylation	Colorectal cancer	0.00501964	0.0992355
GO:0035265_organ growth	Metabolite levels	0.00502177	0.0992355
GO:0030217_T cell differentiation	Chronic lymphocytic leukemia	0.0050244	0.0992432
GO:0090317_negative regulation of intracellular protein transport	Colorectal cancer	0.00503146	0.0993381
GO:0007612_learning	Atrial fibrillation	0.00504764	0.0996131
GO:0043409_negative regulation of MAPK cascade	Metabolite levels	0.00505203	0.0996553
GO:0032602_chemokine production	C-reactive protein	0.00505591	0.0996872
GO:0070838_divalent metal ion transport	Glycated hemoglobin levels	0.00506521	0.0998155
GO:0030278_regulation of ossification	Colorectal cancer	0.00507041	0.0998349
GO:0018212_peptidyl-tyrosine modification	Obesity-related traits	0.00507378	0.0998349
GO:0045089_positive regulation of innate immune response	Melanoma	0.00507471	0.0998349
GO:0043467_regulation of generation of precursor metabolites and energy	Inflammatory bowel disease	0.0050853	0.0999989
GO:0032481_positive regulation of type I interferon production	Height	0.00509061	0.100059
GO:0030318_melanocyte differentiation	HDL cholesterol	0.00509893	0.100133
hsa05416_Viral myocarditis	Allergic sensitization	0.005102	0.100149
GO:0072594_establishment of protein localization to organelle	Platelet counts	0.00511106	0.100175
GO:0035107_appendage morphogenesis	Autism spectrum disorder-bipolar disorder-schizophrenia	0.00511173	0.100175
hsa05140_Leishmaniasis	Height	0.00511239	0.100175
hsa04261_Adrenergic signaling in cardiomyocytes	Refractive error	0.00511504	0.100182
hsa03410_Base excision repair	Breast cancer	0.00513566	0.100542
GO:0001570_vasculogenesis	HDL cholesterol	0.00514076	0.100554
GO:0051349_positive regulation of lyase activity	Type 2 diabetes	0.00514271	0.100554
hsa04064_NF-kappa B signaling pathway	C-reactive protein	0.00514315	0.100554
GO:0007189_adenylate cyclase-activating G-protein coupled receptor signaling pathway	Height	0.00515633	0.100723
GO:0008203_cholesterol metabolic process	Colorectal cancer	0.00517561	0.101055
GO:0033138_positive regulation of peptidyl-serine phosphorylation	Platelet counts	0.00518809	0.101234
GO:0021587_cerebellum morphogenesis	Weight	0.0051895	0.101234
hsa00260_Glycine, serine and threonine metabolism	HDL cholesterol	0.0051929	0.101234
GO:0007569_cell aging	HDL cholesterol	0.00519541	0.101234
GO:0019722_calcium-mediated signaling	Autism spectrum disorder-bipolar disorder-schizophrenia	0.00519626	0.101234
GO:0043200_response to amino acid	Allergic sensitization	0.00521232	0.101502
GO:0050663_cytokine secretion	Inflammatory biomarkers	0.00522199	0.101608
GO:0009755_hormone-mediated signaling pathway	Type 2 diabetes	0.00522234	0.101608
GO:0006953_acute-phase response	Coronary artery disease	0.00523803	0.101841
GO:0033500_carbohydrate homeostasis	Metabolic syndrome	0.00523894	0.101841
GO:0061136_regulation of proteasomal protein catabolic process	Pancreatitis	0.00525496	0.102063
GO:0032880_regulation of protein localization	Autism spectrum disorder-bipolar disorder-schizophrenia	0.00526146	0.102144
GO:0018209_peptidyl-serine modification	Type 2 diabetes	0.00527178	0.102299
GO:0030162_regulation of proteolysis	Platelet counts	0.00527437	0.102302
GO:0061138_morphogenesis of a branching epithelium	Metabolite levels	0.00527772	0.102302
hsa04672_Intestinal immune network for IgA production	Allergic sensitization	0.00527887	0.102302
GO:0042116_macrophage activation	C-reactive protein	0.00528728	0.102367
hsa05330_Allograft rejection	Allergic sensitization	0.00528773	0.102367
GO:0071345_cellular response to cytokine stimulus	Celiac disease	0.00529012	0.102367
GO:0042303_molting cycle	Obesity-related traits	0.0052915	0.102367
GO:0031294_lymphocyte costimulation	Rheumatoid arthritis	0.00530513	0.102586
GO:0021575_hindbrain morphogenesis	Weight	0.00530826	0.102602
GO:0060193_positive regulation of lipase activity	Metabolic syndrome	0.00531195	0.102628
hsa04144_Endocytosis	Type 2 diabetes	0.00532767	0.102887
GO:0007568_aging	Corneal structure	0.00533649	0.102985
GO:0001894_tissue homeostasis	Height	0.00533855	0.102985
GO:0071396_cellular response to lipid	Coronary artery disease	0.00533974	0.102985
GO:0035637_multicellular organismal signaling	Electrocardiographic traits	0.00534449	0.103017
GO:0009743_response to carbohydrate	Triglycerides	0.00534609	0.103017
GO:0042990_regulation of transcription factor import into nucleus	Red blood cell traits	0.00536346	0.103266
GO:0032318_regulation of Ras GTPase activity	Obesity-related traits	0.00536366	0.103266
hsa05330_Allograft rejection	Hypothyroidism	0.0053716	0.103373
GO:0055002_striated muscle cell development	Electrocardiographic traits	0.00539808	0.103759
GO:0097192_extrinsic apoptotic signaling pathway in absence of ligand	Obesity-related traits	0.00539858	0.103759
GO:0016202_regulation of striated muscle tissue development	Metabolite levels	0.00539869	0.103759
hsa05145_Toxoplasmosis	Ulcerative colitis	0.00540265	0.10379
GO:0050663_cytokine secretion	Crohn's disease	0.00543028	0.10423
GO:0048813_dendrite morphogenesis	Pancreatitis	0.00544038	0.10436
GO:0045807_positive regulation of endocytosis	HDL cholesterol	0.00544178	0.10436
GO:0044282_small molecule catabolic process	HDL cholesterol	0.00544541	0.104384
GO:0016064_immunoglobulin mediated immune response	Alzheimer's disease	0.00546509	0.104504
GO:0007586_digestion	Metabolic syndrome	0.00546595	0.104504
GO:0043408_regulation of MAPK cascade	Autism spectrum disorder-bipolar disorder-schizophrenia	0.00546629	0.104504
GO:0001666_response to hypoxia	Chronic obstructive pulmonary disease	0.00547311	0.104504
GO:0022037_metencephalon development	Blood trace element (Cu levels)	0.00547576	0.104504
GO:0022037_metencephalon development	Neuroblastoma	0.00547576	0.104504
GO:0022037_metencephalon development	Warfarin maintenance dose	0.00547576	0.104504
GO:0006486_protein glycosylation	Metabolite levels	0.00547896	0.104504
GO:0002819_regulation of adaptive immune response	Fibrinogen	0.00547958	0.104504
hsa03460_Fanconi anemia pathway	Chronic obstructive pulmonary disease-related biomarkers	0.00548006	0.104504
GO:0060348_bone development	HDL cholesterol	0.00550412	0.104918
GO:0048145_regulation of fibroblast proliferation	Red blood cell traits	0.00551437	0.105068
GO:0030323_respiratory tube development	Allergic sensitization	0.0055199	0.105128
GO:0050714_positive regulation of protein secretion	Obesity-related traits	0.00552979	0.105267
GO:0006818_hydrogen transport	HDL cholesterol	0.00554436	0.105457
GO:0002703_regulation of leukocyte mediated immunity	Metabolite levels	0.00554898	0.105493
GO:0046427_positive regulation of JAK-STAT cascade	Height	0.00555099	0.105493
GO:2000146_negative regulation of cell motility	Height	0.0055555	0.105533
GO:0060333_interferon-gamma-mediated signaling pathway	Type 1 diabetes	0.00555953	0.105564
GO:0032613_interleukin-10 production	Systemic lupus erythematosus and Systemic sclerosis	0.00557036	0.105662
GO:0035710_CD4-positive, alpha-beta T cell activation	Obesity-related traits	0.00557151	0.105662
GO:0006936_muscle contraction	Blood pressure	0.00557198	0.105662
GO:0032611_interleukin-1 beta production	Ulcerative colitis	0.00557424	0.105662
GO:0002460_adaptive immune response based on somatic recombination of immune receptors built from immunoglobulin superfamily domains	Behcet's disease	0.00557822	0.105692
GO:0055001_muscle cell development	Electrocardiographic traits	0.00558714	0.105782
GO:0042157_lipoprotein metabolic process	Lipoprotein-associated phospholipase A2 activity and mass	0.00558778	0.105782
GO:0007259_JAK-STAT cascade	Blood trace element (Cu levels)	0.00559513	0.105785
GO:0007259_JAK-STAT cascade	Neuroblastoma	0.00559513	0.105785
GO:0007259_JAK-STAT cascade	Warfarin maintenance dose	0.00559513	0.105785
GO:0009895_negative regulation of catabolic process	Lipid metabolism phenotypes	0.00562231	0.106254
GO:0001568_blood vessel development	Obesity-related traits	0.00564161	0.106527
GO:0051129_negative regulation of cellular component organization	Blood pressure	0.00564862	0.106614
GO:0021587_cerebellum morphogenesis	Body mass index	0.00567442	0.107055
GO:0006959_humoral immune response	Carotid intima media thickness	0.00568281	0.107168
GO:0002526_acute inflammatory response	Metabolic syndrome	0.00570551	0.107505
GO:0021575_hindbrain morphogenesis	Body mass index	0.00570556	0.107505
GO:0032613_interleukin-10 production	Celiac disease	0.00571289	0.107561
GO:0051259_protein oligomerization	Chronic lymphocytic leukemia	0.00571339	0.107561
GO:0010976_positive regulation of neuron projection development	Triglycerides	0.00571774	0.107597
GO:0060537_muscle tissue development	Crohn's disease	0.0057279	0.107733
GO:0030193_regulation of blood coagulation	Lipid traits	0.00573043	0.107733
GO:0002294_CD4-positive, alpha-beta T cell differentiation involved in immune response	Rheumatoid arthritis	0.00573227	0.107733
GO:0048521_negative regulation of behavior	Height	0.00576029	0.108195
GO:0007631_feeding behavior	Fasting plasma glucose	0.00576378	0.108195
GO:0016202_regulation of striated muscle tissue development	HDL cholesterol	0.00576421	0.108195
GO:0030335_positive regulation of cell migration	Height	0.00576704	0.108202
GO:0006475_internal protein amino acid acetylation	Colorectal cancer	0.00578224	0.108441
GO:0007266_Rho protein signal transduction	Lung cancer	0.00578608	0.108467
GO:0016064_immunoglobulin mediated immune response	Carotid intima media thickness	0.0058067	0.108807
GO:0042098_T cell proliferation	Retinal arteriolar caliber	0.00583685	0.109298
GO:0048593_camera-type eye morphogenesis	Autism spectrum disorder-bipolar disorder-schizophrenia	0.00583785	0.109298
GO:0009749_response to glucose	Hypertriglyceridemia	0.00584725	0.109384
GO:0045088_regulation of innate immune response	Alopecia areata	0.0058477	0.109384
GO:0051047_positive regulation of secretion	Allergic sensitization	0.00584987	0.109384
GO:0014909_smooth muscle cell migration	Adiponectin levels	0.00585772	0.109485
GO:0006643_membrane lipid metabolic process	Metabolite levels	0.0058819	0.109889
GO:0006914_autophagy	Progressive supranuclear palsy	0.00588432	0.109889
GO:0032868_response to insulin	Allergic sensitization	0.00590536	0.110197
GO:0051283_negative regulation of sequestering of calcium ion	Autism spectrum disorder-bipolar disorder-schizophrenia	0.00590581	0.110197
hsa04151_PI3K-Akt signaling pathway	Red blood cell traits	0.00591429	0.110273
GO:0019886_antigen processing and presentation of exogenous peptide antigen via MHC class II	Type 1 diabetes	0.00591489	0.110273
GO:0001763_morphogenesis of a branching structure	Prostate cancer	0.00593799	0.110655
GO:0010950_positive regulation of endopeptidase activity	Inflammatory biomarkers	0.00594229	0.110655
GO:0043583_ear development	Thyroid function	0.00594292	0.110655
GO:0050819_negative regulation of coagulation	Activated partial thromboplastin time	0.00594833	0.11071
GO:0071345_cellular response to cytokine stimulus	Obesity-related traits	0.00595329	0.110755
GO:0002520_immune system development	Type 2 diabetes	0.00595872	0.11081
GO:0050852_T cell receptor signaling pathway	Prostate cancer	0.00597622	0.111088
GO:0006475_internal protein amino acid acetylation	Inflammatory bowel disease	0.00598465	0.111109
GO:0010634_positive regulation of epithelial cell migration	Male-pattern baldness	0.00598488	0.111109
GO:0050768_negative regulation of neurogenesis	Parkinson's disease	0.00600053	0.111349
GO:0051897_positive regulation of protein kinase B signaling	Celiac disease	0.00600806	0.111349
GO:0030900_forebrain development	Prostate cancer	0.00601001	0.111349
GO:0034329_cell junction assembly	Lung cancer	0.00601043	0.111349
GO:0009749_response to glucose	Metabolite levels	0.00602121	0.111502
GO:0090257_regulation of muscle system process	Type 2 diabetes	0.00603222	0.111659
GO:0072330_monocarboxylic acid biosynthetic process	C-reactive protein	0.00604249	0.111769
GO:1902107_positive regulation of leukocyte differentiation	Red blood cell traits	0.0060432	0.111769
GO:0031667_response to nutrient levels	Metabolic syndrome	0.00605776	0.111991
GO:0043589_skin morphogenesis	Thyroid function	0.0060613	0.11201
GO:0002478_antigen processing and presentation of exogenous peptide antigen	Rheumatoid arthritis	0.00607111	0.112105
GO:0035967_cellular response to topologically incorrect protein	Red blood cell traits	0.00607155	0.112105
GO:2001237_negative regulation of extrinsic apoptotic signaling pathway	Platelet counts	0.00607917	0.112199
GO:0072001_renal system development	Blood trace element (Cu levels)	0.00608886	0.112237
GO:0072001_renal system development	Neuroblastoma	0.00608886	0.112237
GO:0072001_renal system development	Warfarin maintenance dose	0.00608886	0.112237
GO:0072332_intrinsic apoptotic signaling pathway by p53 class mediator	Chronic lymphocytic leukemia	0.00609416	0.112288
GO:0045333_cellular respiration	Blood trace element (Cu levels)	0.00609916	0.112333
GO:0001541_ovarian follicle development	Height	0.00614339	0.113054
GO:0030193_regulation of blood coagulation	Cardiovascular disease risk factors	0.00615212	0.113167
GO:0048806_genitalia development	Electrocardiographic traits	0.00617017	0.113429
GO:0015980_energy derivation by oxidation of organic compounds	Type 2 diabetes	0.0061715	0.113429
GO:0042176_regulation of protein catabolic process	Height	0.00618406	0.113595
GO:0022037_metencephalon development	Autism spectrum disorder-bipolar disorder-schizophrenia	0.00618593	0.113595
GO:0061178_regulation of insulin secretion involved in cellular response to glucose stimulus	Systemic lupus erythematosus and Systemic sclerosis	0.00618948	0.113595
GO:0006006_glucose metabolic process	Inflammatory bowel disease	0.00619079	0.113595
GO:0015833_peptide transport	Metabolite levels	0.00620161	0.113746
GO:0042130_negative regulation of T cell proliferation	Inflammatory biomarkers	0.00621102	0.113871
hsa04140_Regulation of autophagy	Platelet counts	0.00622104	0.114008
GO:0034612_response to tumor necrosis factor	Triglycerides	0.00622725	0.114012
GO:0030802_regulation of cyclic nucleotide biosynthetic process	Autism spectrum disorder-bipolar disorder-schizophrenia	0.00622883	0.114012
GO:0031623_receptor internalization	Metabolite levels	0.00622987	0.114012
GO:0006875_cellular metal ion homeostasis	Blood pressure	0.00623158	0.114012
GO:0002695_negative regulation of leukocyte activation	Primary biliary cirrhosis	0.00624401	0.114127
[truncated: 41,441 more rows]
