# Supplementary material for: Using molecular functional networks to manifest connections between obesity and obesity-related diseases
Source: Oncotarget. 2017 Jul 22;8(49):85136–49. doi: 10.18632/oncotarget.19490 (PMC5689599; doi:10.18632/oncotarget.19490)
Supplement: Supplementary file 7 [file oncotarget-08-85136-s007.csv]

Supplementary Dataset 5: Genes associated to 29 WGCNA modules
Genesymbol,module
ELMO2,pink
CREB3L1,red
RPS11,lightcyan
PNMA1,turquoise
MMP2,red
C10orf90,green
ERCC5,royalblue
GPR98,turquoise
RXFP3,yellow
APBB2,turquoise
PRO0478,tan
KLHL13,green
PDCL3,turquoise
DECR1,royalblue
SALL1,red
RPS18,lightcyan
HNRPD,yellow
LMAN1,brown
SUHW1,greenyellow
SUMO1,pink
GP1BA,blue
MYO9B,blue
MMP7,green
CRNKL1,turquoise
C9orf45,tan
XAB2,cyan
TBX10,midnightblue
CENPQ,brown
UTY,greenyellow
DTNBP1,cyan
KBTBD8,blue
ZEB1,red
MIER1,magenta
CHD9,magenta
TOB2,yellow
BANK1,blue
PIR,brown
IPO9,brown
EVC,red
CXCL13,blue
KIAA1199,red
SORL1,brown
NAT10,black
CHD1,turquoise
SERPINF1,red
RNF216L,pink
LHB,yellow
STK25,pink
LOC152573,black
C3orf39,blue
C14orf108,yellow
CDC25B,brown
TMEM180,pink
MAP1LC3C,black
CRYGC,greenyellow
POU3F1,yellow
C20orf32,midnightblue
CCDC95,salmon
HIGD1B,black
USP6NL,turquoise
ABCD4,brown
DIMT1L,turquoise
TEK,black
SLC25A46,turquoise
LARP7,pink
CD160,blue
MT1JP,green
PHF20,turquoise
GTPBP1,grey60
ALDOC,turquoise
NUDT1,brown
ZNF83,darkturquoise
GDPD5,turquoise
PDCD4,brown
CEP350,purple
CST7,blue
CIAO1,brown
SELL,blue
LTBP4,yellow
SIRT6,yellow
CCL19,blue
PPIL1,brown
STK17A,blue
FOXE1,midnightblue
CNGA3,turquoise
CD38,blue
NEFH,red
PGBD5,turquoise
CCNY,turquoise
RMND5B,green
ZNF257,darkred
ROR2,red
MAOA,brown
TNNT3,black
GYPC,blue
PLIN,black
LOC90826,yellow
RNF4,yellow
F8A1,lightcyan
GRB2,pink
HIST1H2AD,orange
EIF1,turquoise
RP5-1077B9.4,turquoise
FPGT,turquoise
GDF10,black
COQ9,lightgreen
GCC2,darkred
RARRES3,darkgreen
PLXNA1,turquoise
PMF1,purple
FNDC1,red
HS2ST1,yellow
CRELD2,grey60
C8G,brown
CD82,blue
LIM2,midnightblue
MMP16,red
C5orf26,lightcyan
C11orf73,turquoise
PTP4A2,turquoise
HPCA,pink
SEC14L1,blue
CHFR,brown
EMILIN1,red
NDUFS4,turquoise
COL18A1,red
C9orf16,yellow
ERBB2IP,brown
EMX2,red
FUS,pink
TF,green
CLCN4,green
CXorf56,yellow
NPR1,black
ASS1,turquoise
USP42,magenta
SEC23IP,turquoise
UQCRC1,pink
LOC729603,pink
C1orf71,purple
POLG,brown
ADAM23,red
TFR2,brown
RICTOR,turquoise
MGC39606,green
C19orf55,black
SNAPC1,turquoise
GNA11,pink
CCDC52,blue
FSIP1,turquoise
LAGE3,brown
CHST6,green
TTLL4,turquoise
ZNF687,purple
SDC2,green
COX7A2,red
LRRTM3,greenyellow
GPHB5,lightcyan
EIF3EIP,lightcyan
HABP4,green
FUT4,blue
ACF,midnightblue
LOC158381,turquoise
C4orf18,turquoise
PECI,turquoise
UNG,brown
GSTP1,green
DCUN1D5,turquoise
DKFZP564J0863,brown
SLC9A3R1,green
CHMP7,saddlebrown
FKBP4,blue
ZNF350,darkturquoise
BST1,blue
KISS1R,yellow
UBE2W,royalblue
KRT15,green
C10orf99,yellow
GFI1,blue
FHL1,black
OSGEP,pink
GATA1,lightyellow
SMC6,brown
TTTY14,lightyellow
RPL4,lightcyan
RBPMS,brown
PRPF3,purple
EMR1,blue
IRX3,yellow
RBM6,tan
KLF4,black
BTK,blue
C6orf27,yellow
SYTL5,turquoise
PRND,red
LOC653319,black
HUS1,turquoise
UIMC1,turquoise
FXYD2,lightyellow
LOC283152,turquoise
ZNF667,green
TFEC,blue
ATP7B,brown
POLD2,pink
ACOT2,turquoise
HIST1H4I,orange
PPARGC1A,green
POLRMT,yellow
ZNF146,turquoise
MIA2,magenta
KLHL6,blue
NENF,purple
PRSS22,yellow
CASC4,turquoise
CENPJ,brown
FLJ31033,darkgreen
ZNF568,darkturquoise
EHBP1L1,blue
C19orf2,brown
DCTN1,pink
LIN28B,greenyellow
CADPS2,turquoise
SRMS,green
TRIM45,turquoise
TCP1,turquoise
TMED7,turquoise
CMA1,black
CENPL,brown
PTCRA,blue
FST,red
VWCE,blue
LDLR,pink
ASTN2,turquoise
LOC441212,turquoise
KIF4A,brown
PGM1,turquoise
CPD,turquoise
SNCAIP,black
DCT,lightyellow
HLA-DOA,blue
OR11L1,yellow
UPK1B,turquoise
DNAJB4,blue
HIST1H4L,magenta
HSPA2,brown
WFIKKN1,salmon
SERP1,turquoise
SYDE2,turquoise
NUP85,brown
LGR5,greenyellow
PIGG,turquoise
PTHR1,red
RAB5A,yellow
FLJ13224,brown
USP9Y,greenyellow
C7orf53,tan
XAF1,darkgreen
ANKDD1A,blue
LINCR,blue
THOC7,yellow
TCTA,turquoise
OR8K3,lightcyan
B2M,blue
C6orf141,blue
LPPR4,black
SQLE,royalblue
SEPHS1,brown
BTBD14B,yellow
PLRG1,green
SPG7,lightgreen
ZNF614,darkturquoise
PARD6G,yellow
INPP5B,turquoise
GRPEL2,brown
TRIM56,tan
UBE2J1,blue
IL20RA,brown
C1orf107,purple
UTS2R,yellow
C19orf22,pink
SAFB2,magenta
KIAA0652,pink
KLRG1,blue
MS4A8B,turquoise
E2F4,lightgreen
CLEC4M,yellow
BTBD14A,turquoise
KIAA0999,brown
GYPA,greenyellow
TAC1,black
TRAIP,brown
KIAA0232,turquoise
ERCC8,yellow
GPX4,turquoise
GPR157,yellow
C9orf30,turquoise
OR52A1,turquoise
BTBD10,yellow
SDK2,turquoise
BAIAP3,turquoise
ANKRD40,darkorange
CALCOCO2,turquoise
SNCA,black
TMSL8,turquoise
ESRRB,midnightblue
ARHGAP26,blue
KLRC4,blue
RNF43,darkorange
NDUFAF1,turquoise
FOLR2,blue
tcag7.1260,blue
WSB1,tan
PROS1,black
OSTN,darkred
PSMB8,blue
SOCS4,yellow
DDIT4L,green
MGC34796,turquoise
TBCCD1,turquoise
AP2S1,cyan
P15RS,yellow
SHANK3,yellow
TUFM,salmon
KRT34,greenyellow
SGSM3,grey60
TOMM22,grey60
SOCS3,blue
CPO,brown
BHLHB3,red
MALL,green
GPR124,red
RUVBL2,pink
CGRRF1,turquoise
WNT10B,blue
BAIAP2L2,turquoise
ISCA1,turquoise
RPL27,lightcyan
EPN1,cyan
LOC388610,green
GAL,turquoise
FAM138F,lightcyan
AUH,turquoise
C14orf129,turquoise
ABHD14B,turquoise
PIGT,turquoise
ALS2CR4,turquoise
FOXO1,black
CRLF3,blue
CCDC28A,turquoise
NPHP3,tan
TSEN54,darkgrey
STH,turquoise
TMEM49,darkorange
FLJ20920,brown
CRTAP,black
DDX50,green
BLVRB,turquoise
GRID1,red
BANF1,cyan
CTAGEP,green
HMBS,turquoise
SLC25A24,yellow
C14orf50,brown
FAM84B,green
TDP1,brown
C11orf57,pink
RFK,turquoise
STCH,yellow
WIBG,turquoise
LOC283871,salmon
GBA2,pink
NDUFB3,pink
HSD17B13,black
GRIN3A,blue
FMNL1,blue
7-Sep,black
GNLY,blue
GRAMD1C,turquoise
ZNF165,black
ARMCX3,turquoise
ARHGDIB,blue
KIAA1045,green
HIST1H4B,magenta
FAM20B,purple
FAM73B,pink
INTS7,purple
AMPH,red
ZNF775,yellow
UCKL1,black
C10orf97,yellow
ALDH1L1,black
SLC23A1,turquoise
RBM4B,yellow
OGFRL1,green
KIAA0831,turquoise
PPP1R15A,black
C1orf96,brown
C12orf11,brown
KIAA1600,red
RB1CC1,royalblue
NEIL2,saddlebrown
EXOC4,pink
BATF2,darkgreen
SLC29A4,turquoise
EMB,blue
LMNB1,brown
SHE,black
C15orf15,turquoise
TCEAL2,green
C5orf39,blue
GFOD1,turquoise
C15orf26,skyblue
CNTD1,turquoise
NTRK2,black
FOXN3,black
MFGE8,green
ENTHD1,blue
PRMT5,pink
MGC16384,tan
LOC442229,brown
RNF126,yellow
CLIC4,green
hCG_1990170,green
ACR,turquoise
KLK7,green
ALOX5AP,blue
RIPK3,brown
TAS2R9,lightcyan
C19orf18,darkturquoise
BIRC6,yellow
ZNF16,white
TACC1,red
ITGAD,blue
SAMHD1,blue
SH3PXD2B,green
EPC2,pink
C20orf85,skyblue
ATP13A2,cyan
KRT4,turquoise
CAPNS1,cyan
MDM2,yellow
KLHDC3,cyan
IPPK,turquoise
EFHD2,blue
GALR3,yellow
NBEA,brown
ABCA6,black
EGFR,green
RBM16,pink
CYB5B,yellow
CPXM1,red
NDRG1,turquoise
FARP2,turquoise
NCAM2,brown
ZFP36L1,red
CYSLTR1,blue
HIST1H2AJ,orange
CCNB2,brown
TMEM175,yellow
FAM134A,turquoise
PCNP,yellow
CREB1,yellow
TMPRSS3,orange
C4orf32,turquoise
LAT,blue
SKIV2L2,turquoise
ROPN1B,green
tcag7.23,lightcyan
CDT1,brown
ZHX2,royalblue
CD28,blue
ZNF624,turquoise
MCOLN3,yellow
UNQ1945,yellow
MASP2,midnightblue
ZNRF3,blue
GPATCH3,pink
PSD4,brown
CCNB1IP1,turquoise
OBFC1,turquoise
KCNG3,brown
C14orf79,turquoise
ENPEP,red
SCT,red
SKI,yellow
SEC61G,brown
CAPN11,black
ATXN7L3,pink
DBNDD1,lightgreen
FAIM,brown
ANKRD36,magenta
GABRP,green
PPP2R2A,saddlebrown
F10,black
FAM134C,turquoise
COMP,red
EFCBP1,black
SCLT1,magenta
TAL1,black
ACSL1,blue
ABCC5,green
ABL1,pink
PTPRG,red
SPINK4,turquoise
TXNRD1,brown
TNRC15,magenta
C9orf138,turquoise
BRDT,turquoise
CCNE2,brown
SLC6A8,turquoise
CALCR,black
PPP1CB,green
ARF5,turquoise
SLC24A4,blue
CCT3,purple
ZNF121,darkred
SLC3A2,pink
OR13A1,yellow
SLC5A10,blue
RAD50,turquoise
IER5,yellow
MTHFD1L,turquoise
MVK,pink
NCL,brown
PSMD10,yellow
MOBP,yellow
HRH1,red
C5orf30,turquoise
NUDT16L1,salmon
RASGRP3,blue
CCDC75,magenta
KIAA1239,black
SYT11,blue
SPTBN2,brown
LRMP,blue
RNF111,yellow
KIAA0895,yellow
RANBP5,turquoise
P2RY10,blue
NME5,turquoise
DDX21,brown
LRSAM1,pink
HDAC11,green
VMO1,blue
NOLA2,green
ADAR,purple
MTO1,yellow
SF4,pink
P2RX1,blue
HBM,yellow
EN2,yellow
C14orf172,yellow
TM9SF2,yellow
INHBE,midnightblue
TCTE3,brown
TOX2,blue
HBB,black
MED15,grey60
C6orf66,turquoise
MTPN,magenta
UNC50,yellow
IRF2,blue
PGR,turquoise
GPR84,blue
CROCCL1,tan
SRPX,red
BRE,cyan
FGF10,brown
ZRSR1,turquoise
C14orf173,yellow
MAPK11,yellow
TBC1D22A,grey60
COL4A6,brown
TOMM70A,yellow
NAB1,green
MGC16385,lightgreen
TSPAN18,magenta
MED31,turquoise
PLG,midnightblue
CAPSL,skyblue
ZNF532,green
NUDT16P,turquoise
SLFN11,blue
LRRIQ2,magenta
NOL7,black
BRMS1L,brown
JARID1A,magenta
ICAM3,blue
TAF8,magenta
RNF139,turquoise
ZNF594,turquoise
ADAM8,blue
MAN2B2,turquoise
RGS12,turquoise
EIF1AY,midnightblue
LRRIQ1,skyblue
GPR150,yellow
CCDC21,pink
PRRG3,black
SAA4,green
RAPGEF5,yellow
MGC39372,blue
PPP4R2,yellow
CDCA2,brown
OR4D5,brown
PTGFRN,red
SIGLEC5,blue
C19orf61,pink
GPR32,red
SLC2A4RG,salmon
FBXL3,brown
MPHOSPH9,brown
HCN4,yellow
CEACAM19,brown
HFE2,midnightblue
MRPS21,purple
NONO,brown
MGAT3,green
MBP,blue
RPP25,brown
SOSTDC1,green
HRC,brown
TMEM133,green
ECEL1P2,greenyellow
DOK5,green
HELZ,darkorange
LOC348180,lightgreen
DMD,green
PTRH2,darkorange
MPEG1,blue
KRTAP2-4,yellow
STAMBPL1,blue
ADCY2,green
KLHL20,magenta
SRM,turquoise
TMIE,turquoise
SNX8,darkred
CHURC1,turquoise
KLC2,yellow
HDAC1,red
FAM128A,turquoise
FNDC3B,turquoise
MTCP1,brown
ATRNL1,turquoise
CAV2,black
DUS1L,darkgrey
CHRM3,turquoise
NEK9,pink
WARS2,lightcyan
TOMM40,brown
RP6-213H19.1,brown
TUBGCP5,yellow
IGSF6,blue
TPPP,turquoise
GSTM5,brown
BTD,turquoise
PDCD1LG2,blue
APOA4,lightyellow
NARG1,brown
RAB28,yellow
PKP3,black
CTSO,turquoise
RPN2,orange
SFMBT1,turquoise
WDR57,magenta
FER1L3,brown
TTC9B,green
C4BPA,green
ALB,greenyellow
SORBS3,black
UPF2,brown
JPH1,royalblue
AGBL2,turquoise
DOPEY1,pink
TERF1,royalblue
KIF22,salmon
NINJ1,turquoise
SEC61A2,brown
HIST1H1D,orange
UCP3,yellow
ZNF703,green
TREM1,green
CKMT2,black
HLA-C,blue
SLC13A3,turquoise
TIMP4,black
SLIT2,black
RSF1,magenta
LONRF1,saddlebrown
CACNG6,yellow
DPPA4,lightyellow
ZNF804A,blue
CCIN,red
KCNMB4,red
RABL5,turquoise
GALNS,lightgreen
STX6,magenta
HIST1H1C,orange
CASP4,blue
KCNJ11,turquoise
TPR,magenta
HIST1H2BH,orange
LYRM7,turquoise
BRD3,magenta
HIST1H2BO,orange
SLC45A1,turquoise
SERPINA3,turquoise
KIAA0143,royalblue
KCNJ16,green
KRT79,pink
FABP2,greenyellow
ZNF57,yellow
FBXL4,yellow
CLEC9A,blue
UGT8,green
BMP2K,blue
MAPK4,green
SLC25A23,blue
HINT1,turquoise
SFXN5,turquoise
CHCHD2,black
FAM3D,green
RHOBTB1,magenta
SLC4A4,black
RPL38,darkgrey
HTF9C,grey60
ZBTB46,pink
MAP7D1,blue
AOX1,black
CYR61,red
JRKL,green
ADCK5,white
IL1R1,red
KLK3,yellow
HRSP12,royalblue
KTN1,turquoise
LOH11CR2A,red
RELL2,black
MAB21L1,black
PHKB,lightgreen
ADAM2,greenyellow
FAM13A1,green
LAPTM4B,brown
XPO7,saddlebrown
C9orf62,yellow
TRIM5,darkgreen
APOC1,blue
RNASE4,brown
PARD6B,turquoise
RRAGB,yellow
HIST2H2BE,orange
STARD7,turquoise
SHMT2,brown
KIAA1751,black
MLYCD,lightgreen
LOC162632,darkorange
UQCRH,brown
SDHA,pink
NCLN,turquoise
ZNF17,darkturquoise
RCBTB2,blue
VEGFB,red
RP4-747L4.3,green
COLQ,tan
KLRB1,blue
ALPK2,red
FLJ23834,turquoise
AXUD1,brown
SAFB,magenta
NSUN4,turquoise
RFX2,turquoise
FANCD2,brown
C19orf50,turquoise
SENP5,brown
NFKBIL2,brown
LBR,turquoise
LZTS2,yellow
IL2RG,blue
KCTD14,green
FZR1,pink
SLC44A4,turquoise
ESPL1,brown
GMPR2,turquoise
TBC1D19,turquoise
ERGIC1,green
ERBB4,turquoise
TSPAN32,blue
MAP4,pink
GPHN,turquoise
SLC6A2,green
HIVEP1,turquoise
DFFB,turquoise
EIF4EBP2,turquoise
DMRT1,turquoise
HSPB6,black
IER2,black
AIFM1,red
WWC2,red
MRPL4,turquoise
FLJ21062,turquoise
EPB41L4A,brown
SH2D6,black
TAF4B,turquoise
MALT1,turquoise
MEX3B,turquoise
FBXO16,saddlebrown
KIF7,green
C1QC,blue
ZNF85,darkred
MMP13,red
KIAA0329,brown
ZBED3,pink
CLGN,turquoise
SLC25A37,green
hCG_18290,lightcyan
SMARCC2,yellow
FAM109A,pink
CCDC12,turquoise
USF2,pink
DEPDC7,green
C20orf24,brown
JMJD3,pink
SLIC1,blue
FAM20A,blue
IRF2BP2,magenta
ZNF230,darkturquoise
MSN,blue
SLC9A5,lightyellow
EPDR1,red
ZNF434,turquoise
ZNF347,darkturquoise
ATAD2B,turquoise
SFPQ,brown
GFRA4,yellow
TIGD6,turquoise
RGS16,red
URB1,magenta
TOP3B,grey60
NFATC4,turquoise
CA14,turquoise
BMPR1A,yellow
SNRP70,pink
PRL,black
C6orf130,turquoise
STAG2,magenta
CD55,red
RPS23,turquoise
SSX2,midnightblue
FDPSL2A,purple
TMSL3,blue
EML1,red
NUP93,lightgreen
SMAD3,turquoise
KIAA1189,red
HNRPUL2,magenta
TBC1D12,turquoise
C16orf24,salmon
MRVI1,red
GALNT13,turquoise
C10orf84,turquoise
NEDD4,brown
NEK4,turquoise
ATP6V0B,green
CACNA1E,yellow
CEACAM8,turquoise
ZBTB38,black
PCTK2,turquoise
FBLIM1,green
FYCO1,brown
RP5-1022P6.2,black
PLTP,blue
DOCK8,blue
EZH2,brown
SLC25A1,grey60
PLEKHB1,turquoise
ZFP37,yellow
PELO,yellow
ARMC1,royalblue
TMEM66,yellow
HBEGF,blue
PI4KA,grey60
LEPRE1,red
POU2AF1,blue
MRPL12,darkgrey
REP15,red
ZC3H3,white
RASAL1,turquoise
CCDC137,darkgrey
UGT2B15,turquoise
TIPARP,brown
DNASE1L3,black
DBX2,black
MAP3K14,blue
PDE6D,yellow
ZNF117,darkred
CLK2,purple
NKRF,turquoise
TNFSF15,blue
DUSP2,blue
SECISBP2,turquoise
PAG1,blue
GNG10,yellow
APOL4,blue
STMN3,turquoise
RAB14,turquoise
CDK2AP2,cyan
HDDC3,turquoise
COMMD7,pink
CXXC1,pink
HMCN1,red
CD40,blue
DYNC1LI2,lightgreen
GDI1,green
LOC646938,lightcyan
VSNL1,green
PIH1D1,green
KRTAP5-9,yellow
EFTUD2,darkgrey
ZNF311,turquoise
SCN4A,black
MED10,yellow
FAM135A,turquoise
ARHGAP4,blue
EHMT2,black
UFD1L,grey60
MAG1,blue
HACE1,yellow
FAM82C,turquoise
LASS6,green
LSG1,brown
MAL,blue
WDR5B,turquoise
C17orf60,blue
GRIN2C,yellow
ARMC8,brown
SMC1A,brown
SMYD5,cyan
TUSC2,turquoise
KIR3DL2,blue
CCDC104,turquoise
ATP2C1,brown
CROT,brown
PABPC3,turquoise
EGR1,black
THSD1,black
KHK,brown
CD58,blue
STOX2,green
CCDC76,tan
CCDC48,turquoise
DNAH1,tan
ZIC4,turquoise
PSMC6,yellow
PROKR1,yellow
ABCB1,black
TRAT1,blue
LLGL1,pink
MTF1,magenta
ITGB7,blue
LOC149837,yellow
SCUBE1,turquoise
ZSCAN10,yellow
HUWE1,brown
CD180,blue
TMPO,brown
KIAA1524,brown
HDGFRP3,blue
OXCT1,turquoise
RRAS2,turquoise
LTBP2,red
SV2B,green
CYP2A6,turquoise
PPM1M,blue
FLJ22662,blue
ZNF502,green
LEF1,brown
CTPS,brown
EPS8L1,turquoise
MAPK14,turquoise
SERPINB2,turquoise
ZNHIT4,cyan
PLA1A,blue
C20orf114,turquoise
HPR,black
C18orf2,greenyellow
C17orf71,darkorange
HIST1H2BN,orange
MAP3K8,blue
DLG4,yellow
CDGAP,blue
DDX26B,green
LOC150223,grey60
CPSF3,brown
TMEM14A,yellow
MYH3,tan
GPKOW,yellow
SULT1A1,turquoise
SPON1,red
YY1AP1,purple
RAB23,green
PLA2G4A,green
ZNF516,turquoise
GGPS1,purple
EXOC3L2,yellow
C19orf42,turquoise
MAP2K2,pink
HIST1H2BB,orange
RNF19B,blue
C6orf128,green
TLR8,blue
CLUL1,turquoise
RHAG,lightyellow
UNK,darkgrey
EXOC8,purple
C14orf143,turquoise
LDHA,yellow
KLHDC6,turquoise
ATP5S,turquoise
C8orf55,white
PHF19,brown
KRTAP13-4,yellow
TTC5,turquoise
XKR5,greenyellow
SILV,lightyellow
TCTN1,turquoise
C12orf30,brown
CAPG,blue
MPZL1,purple
ARSB,blue
WASF4,magenta
TSSK3,midnightblue
CRISPLD1,green
MAD1L1,yellow
SPIN4,brown
AMPD1,blue
INPP1,blue
ANKRD11,magenta
NPAS4,turquoise
GCET2,blue
CCDC98,black
FGF4,midnightblue
CPM,blue
FBXO5,brown
SIPA1L1,yellow
DPYS,blue
ATG4D,red
TGM3,turquoise
MTCH1,pink
HK1,turquoise
GALNT12,blue
LOC339229,darkgrey
MRPL35,pink
ORC4L,darkred
TNKS,saddlebrown
C2orf24,pink
ZNF553,blue
GGTLA1,red
ZNF497,turquoise
SLC30A4,magenta
TUB,green
ARRB1,turquoise
RUNDC3B,black
FLJ20323,turquoise
MCAM,black
POLR3E,tan
IPMK,magenta
CDCA7,brown
GRHL3,turquoise
ADAMTSL2,red
SSTR3,yellow
MAGEA5,lightyellow
OVOL2,blue
JMJD1B,turquoise
RBL2,yellow
PYGO2,yellow
CSE1L,brown
LCA5,brown
RDH16,green
ASRGL1,turquoise
TOM1,grey60
PTX3,green
SCGB3A1,yellow
RCAN3,turquoise
SLC26A11,turquoise
7-Mar,yellow
RIOK3,turquoise
LOC440248,tan
PPP1R12C,pink
ATG9A,turquoise
MRPS26,yellow
TMEM40,turquoise
ELP3,saddlebrown
ZNF787,yellow
HIAT1,yellow
C8orf34,red
MGC4655,red
PELI1,green
PPT1,turquoise
SLC35C2,pink
RFC4,brown
GNB2,pink
NUP50,brown
SULT4A1,turquoise
C7,black
CCDC130,yellow
RQCD1,brown
AYTL2,brown
MTUS1,brown
LEMD3,yellow
PLEKHF2,green
HOXA7,green
GTF3C2,pink
DYNLRB2,turquoise
CNOT10,black
MR1,brown
PRIC285,yellow
SLITRK6,turquoise
LIX1,greenyellow
F8,turquoise
ACHE,yellow
KPNA5,yellow
TNFRSF12A,green
EGR3,black
SERPIND1,lightyellow
OASL,darkgreen
IFRD1,turquoise
WDFY1,blue
ZNF267,yellow
ZBTB6,yellow
PRRT3,turquoise
FBXL19,yellow
TXNIP,brown
ACTN2,turquoise
ATG9B,black
C9orf117,turquoise
KLK15,yellow
CHAD,brown
RAP2B,blue
HEBP2,turquoise
ZNF342,cyan
TLR3,blue
FGF14,black
HMGB2,brown
TRPM5,black
KIF3B,green
PRICKLE2,brown
MTMR9,saddlebrown
NSDHL,brown
TMEM32,salmon
POLR2D,brown
MYADML,yellow
C9orf114,pink
CLDN19,green
C1QL4,turquoise
DHRS9,blue
ZMYM3,pink
FAM120C,yellow
ENTPD5,turquoise
ZNF461,yellow
PDIA5,turquoise
C1orf19,purple
TMEM67,yellow
KCTD20,turquoise
KLRF1,blue
CLDN12,turquoise
UBXD4,brown
ITGAM,blue
WDR31,turquoise
RGS2,green
OR51L1,yellow
KIAA1737,turquoise
GLIS1,red
PTMA,turquoise
NAPA,cyan
DIRAS3,black
ASGR2,lightyellow
C1QTNF4,black
PIK3R4,yellow
ARMC3,turquoise
NDUFV3,yellow
BTBD3,brown
FAM119A,brown
TUBA4A,turquoise
SFRS2,brown
RHPN1,white
ZDHHC11,turquoise
EPHA3,brown
RBM12,blue
H2AFJ,orange
EDIL3,red
KIF26A,black
SERGEF,turquoise
LOC90925,blue
OSCAR,blue
NPFF,tan
DEDD,purple
TMEM155,blue
PTPN1,turquoise
SCYL2,yellow
SKAP1,brown
LEAP2,tan
GADD45G,brown
IFITM3,darkgreen
PILRB,tan
SLU7,turquoise
DSC3,green
DNMT3L,greenyellow
B3GNT3,turquoise
UBE2S,brown
ANAPC11,darkgrey
MAGED4B,green
ATP6V1B2,blue
C14orf179,turquoise
CAPZA1,blue
CDYL2,green
GLRX3,brown
LOC136288,skyblue
HTR2B,black
NUS1,brown
PGRMC1,turquoise
MYOM2,black
FLJ39653,turquoise
CHM,darkred
ZNF619,turquoise
FAM105A,blue
CCNL1,tan
NAP1L3,red
C10orf57,turquoise
B3GALNT1,yellow
GDAP2,turquoise
COX6B1,yellow
DNASE2,pink
MSH5,brown
LGMN,blue
USP31,turquoise
SDCBP,blue
NUDT11,green
B3GNT4,brown
NUBPL,turquoise
NOD1,blue
CDH22,green
NUBP1,salmon
DSCAM,lightyellow
DGKI,red
FAM136A,brown
SLC16A6,turquoise
RIN3,blue
KIAA0495,yellow
FLJ90709,turquoise
PIGA,turquoise
LY75,blue
UTS2,blue
RREB1,pink
GALNACT-2,yellow
MGC3196,yellow
TOX4,turquoise
HSPA9,green
SLC35E4,tan
LSM5,turquoise
SURF1,turquoise
ZBTB1,black
GTF2F1,turquoise
RPS15A,lightcyan
GINS4,brown
MYO15A,turquoise
GIMAP7,blue
ATP6V1E2,turquoise
UTP3,yellow
U1SNRNPBP,turquoise
CKLF,blue
PLEKHN1,turquoise
MBNL1,blue
NUP160,brown
ACSM2A,midnightblue
LOC129881,skyblue
KIAA1529,tan
FLJ22639,tan
HAND1,midnightblue
FGA,midnightblue
SERPINB1,turquoise
IGFBP1,lightyellow
SLC1A1,brown
DHX57,brown
ZNF766,magenta
PTPN21,green
PNPLA5,yellow
FAM116A,turquoise
FOS,black
ZNF226,darkturquoise
FIGNL1,brown
C14orf1,pink
PUS7,brown
TUBB6,green
KCNQ2,lightyellow
6-Mar,blue
CCDC33,yellow
RBM11,turquoise
SLC43A1,brown
NTN1,yellow
PCDHB10,green
DPH2,brown
SPACA4,green
FBXL21,greenyellow
DIAPH1,blue
ZNF71,turquoise
CEP76,brown
CORO1A,blue
RRM2,brown
EDG4,turquoise
OS9,pink
SLC4A1AP,brown
COG5,yellow
COPS8,yellow
NCBP2,brown
C17orf42,yellow
GPSM3,yellow
SIL1,turquoise
UNC93A,midnightblue
A1BG,turquoise
FMO5,turquoise
ATRIP,turquoise
CEBPG,brown
C7orf38,blue
TNFRSF1B,blue
CLEC1A,blue
PATZ1,grey60
BAG2,green
SHROOM3,turquoise
JAM2,black
SNRPN,turquoise
FAM130A1,turquoise
CORIN,red
PLEKHG6,turquoise
LRRC40,turquoise
PCLKC,midnightblue
PCDHB16,red
WNT2B,red
ASNS,brown
MRPL49,pink
FLJ46111,pink
ISG20,blue
CASZ1,green
POLR1D,lightcyan
GIN1,turquoise
SNAG1,yellow
ANKRD29,black
KRR1,turquoise
CXCL1,green
EPM2A,yellow
PDZRN4,red
FAH,turquoise
OR51E1,black
CDC2L6,brown
TMEM116,turquoise
MRPL40,grey60
SLC2A4,black
PKMYT1,brown
SLC26A9,turquoise
MAP2,turquoise
LYL1,blue
SLC25A19,brown
NOS3,black
ZNF34,white
FAM43A,black
FCRL4,blue
KLF14,yellow
FLRT2,red
WRN,saddlebrown
SDF2,turquoise
KRT8P12,pink
C6orf195,turquoise
C9orf125,black
DZIP3,turquoise
RIT1,purple
RHBDF2,brown
ETAA1,turquoise
C14orf131,turquoise
AKT1S1,pink
TMEM121,turquoise
SAP30BP,darkgrey
DGCR6,grey60
WDR76,brown
FAM82B,royalblue
MAP9,turquoise
BCDIN3D,turquoise
CXorf36,black
ZFAND3,pink
C7orf43,yellow
SPSB3,salmon
C19orf19,yellow
FAM133A,red
SLC39A3,cyan
PI4KAP2,pink
MKRN3,brown
ADAMTS13,blue
TTYH1,turquoise
C3orf18,turquoise
ZMYND12,turquoise
C18orf25,black
ATP13A5,turquoise
RANBP10,lightgreen
CD96,blue
DENND1C,blue
RBMS3,red
DGCR6L,grey60
TMEM128,turquoise
CSNK1G3,turquoise
MOBKL2C,blue
TSPAN6,green
MATN2,black
ST6GALNAC2,turquoise
FGFBP2,green
FGL1,lightyellow
TGFBR2,black
ACMSD,turquoise
IL33,black
C9orf5,turquoise
DEAF1,yellow
AMN,yellow
METT5D1,turquoise
CIB1,turquoise
ZNF680,darkred
LOC399900,black
LOC152217,brown
CIT,brown
TLE6,blue
ZNF607,darkorange
HERC4,yellow
C10orf111,turquoise
ZNF575,yellow
MYO1F,blue
RAB11A,yellow
PTBP2,tan
CTB-1048E9.5,grey60
C19orf60,lightyellow
C7orf25,yellow
HOXB9,lightyellow
CHAF1B,brown
NDUFA3,pink
KIAA1328,yellow
SHARPIN,white
TTC23,green
UGP2,turquoise
ANKIB1,magenta
CIRBP,brown
SEC14L4,turquoise
VPS52,cyan
FAT,green
M6PRBP1,pink
GPRIN3,blue
TSR1,brown
CCDC85A,turquoise
PCSK5,red
HEMK1,turquoise
PGBD2,purple
RSRC2,yellow
SCRIB,white
ORM2,turquoise
FAM115A,magenta
GPX3,black
NOV,green
CABC1,purple
CDC42SE2,blue
EIF2S2,brown
RNF130,blue
CKAP5,brown
RP11-413M3.2,yellow
C10orf18,turquoise
TMEM93,black
DYX1C1,turquoise
KRT5,green
CDH12,greenyellow
SHC4,green
CCL15,black
CCDC22,green
SNX24,turquoise
RARS,turquoise
MORC2,turquoise
PPP1R14C,green
FOXD1,turquoise
C1orf213,tan
AMT,tan
DSN1,brown
PTPLAD2,turquoise
DIS3L,turquoise
RASL11A,black
GPRC5B,turquoise
STRN4,turquoise
KITLG,turquoise
HDGF,magenta
SETX,blue
DDR2,red
KCTD12,blue
LYZL2,royalblue
WDR52,turquoise
TMEM2,red
ZNF579,yellow
LOC200810,salmon
PPFIA4,black
CNIH3,red
MAP4K4,green
ROD1,brown
DOCK3,turquoise
PAQR9,greenyellow
STX16,red
DLAT,turquoise
KIF21B,blue
CDC5L,turquoise
TMEM119,red
TEPP,yellow
GNGT2,blue
FLJ10490,yellow
OR51B5,midnightblue
LOC203547,brown
HAS1,red
PPA1,blue
C11orf46,yellow
POPDC3,turquoise
ACOX2,turquoise
ATCAY,yellow
MFSD9,brown
PDHB,turquoise
NOTCH3,yellow
ADAMTS5,red
UGCGL1,brown
FAM58A,turquoise
FBXO32,green
MTMR3,grey60
ATP1B3,brown
HIST1H3F,orange
TRIM25,brown
CRKL,grey60
HOXB2,turquoise
ANP32B,brown
GATM,brown
AP4E1,yellow
EDG5,turquoise
CDKN3,brown
PGD,pink
RND1,turquoise
GAD1,turquoise
MPG,salmon
LOC440350,tan
ZNF133,tan
TNFAIP8L2,blue
PHTF2,brown
IQCC,blue
HEYL,yellow
FTSJ2,pink
APPL1,magenta
OR10G2,lightcyan
ADCY9,turquoise
RUNDC2B,magenta
PYCRL,white
SLC22A9,greenyellow
CDKAL1,brown
PDYN,greenyellow
MTMR11,red
VAV3,turquoise
DAPL1,green
STXBP3,turquoise
ARHGAP22,green
NPC1,turquoise
ALDH9A1,purple
ZNF600,darkturquoise
ZNF678,darkred
ADD2,green
PITPNB,grey60
CDKL1,blue
SMEK2,brown
PRODH2,lightyellow
IL7,blue
ALS2CR16,yellow
BTG3,turquoise
LOC130940,turquoise
C1orf172,blue
SLC25A43,turquoise
CENTG3,yellow
IGF2BP1,lightyellow
CAMK2N2,yellow
NBPF15,tan
UBE2J2,pink
GNL2,brown
PRR3,turquoise
NLF2,yellow
KLHL24,turquoise
CCDC88A,blue
C10orf11,blue
SLC35B4,turquoise
ARNT2,turquoise
CBR1,turquoise
ITPR3,brown
WDSUB1,yellow
APBA1,green
RAB2A,royalblue
C6orf162,turquoise
HPSE2,black
PLCE1,green
INSL3,blue
PTPLA,turquoise
PIGX,turquoise
TFIP11,grey60
FIBIN,red
GRAP2,blue
WASF1,turquoise
INPP5E,pink
HSPB1,salmon
TMEM167,turquoise
CUBN,black
IGF1,black
ITPK1,green
NAALAD2,greenyellow
G3BP1,cyan
NT5DC1,turquoise
CYP39A1,green
TMEM139,green
POLK,turquoise
GLULD1,greenyellow
RBM15,brown
AMZ2,darkorange
GDF15,turquoise
INCA,blue
ACY1L2,green
GZMM,blue
CACNA2D1,red
SH3BP4,brown
PROP1,yellow
ADCK1,pink
TCF25,lightgreen
SLC38A5,red
C19orf39,green
TCL6,yellow
FXYD6,green
HIST1H4E,yellow
BBC3,yellow
FAM86C,salmon
PI4KB,purple
B3GAT1,green
NOC4L,black
C10orf12,brown
FADS1,brown
LOC144097,brown
DKK2,black
KIAA1949,blue
RHOT1,yellow
OXT,red
GPR153,yellow
ARL4A,green
SAAL1,turquoise
HNMT,brown
PCGF3,turquoise
C20orf4,green
CCDC11,turquoise
PALLD,red
LOC492311,brown
KPNA2,brown
TMCO3,yellow
C15orf52,turquoise
BIRC5,brown
PRR16,red
FAM63B,turquoise
KATNB1,lightgreen
CPLX3,yellow
GHR,black
CCDC124,turquoise
BCLAF1,tan
CLEC4E,blue
MGAT4B,pink
KIAA2018,darkred
SERPINB9,blue
PLEC1,yellow
RP13-36C9.6,lightyellow
PIP3-E,blue
KNTC1,brown
CCDC57,turquoise
LAIR1,blue
C21orf96,blue
LRRC8D,turquoise
METTL2B,darkorange
DNAJC5,black
FLJ20035,darkgreen
C21orf56,yellow
C14orf145,brown
RASGRF1,turquoise
C4orf15,turquoise
ALDH2,blue
RIBC1,turquoise
EMP2,salmon
C3,blue
MRAP,black
APOC4,blue
CTSL2,brown
TRIM2,green
CP110,turquoise
KRTAP19-1,turquoise
KIAA1622,turquoise
DNM1,red
HYOU1,pink
ZNF25,turquoise
USP7,salmon
HNRNPR,brown
SERPING1,blue
TPCN1,turquoise
STARD13,brown
KLRG2,brown
ADI1,turquoise
LRRC4C,black
SLC36A3,yellow
SLC35D2,magenta
UNQ2541,midnightblue
RACGAP1,brown
OBP2A,turquoise
PSMD3,pink
RAB35,brown
ERLIN2,turquoise
C2orf13,green
C1orf168,turquoise
BCAM,yellow
FKRP,pink
HLA-DRA,blue
SSX7,midnightblue
RP11-125A7.3,turquoise
Rgr,blue
PDCL2,greenyellow
NIPBL,magenta
ADCK4,green
HMGN4,yellow
GHRL,blue
EFHC1,turquoise
EIF3M,yellow
SLC17A3,brown
C8ORFK29,white
ZNF24,turquoise
ESRRA,turquoise
GPR19,brown
EBPL,yellow
GMFG,blue
PIK3AP1,blue
PRSS21,lightyellow
ZMAT5,grey60
SLAMF1,blue
MBD5,darkred
PHLDA1,green
LIF,green
ACTC1,red
OXTR,black
USP19,pink
SUV39H2,brown
TMEM87B,turquoise
LOC124512,darkgrey
AFAP1L1,black
WNT3,blue
ZNF549,darkturquoise
LSM12,yellow
LGI4,black
KRT37,turquoise
NACAD,red
MFAP5,red
CST3,turquoise
WDR6,turquoise
CD300A,blue
VASH1,blue
DHX16,black
CLEC3B,black
SLC35A5,yellow
SLC22A16,turquoise
C17orf65,green
NEBL,turquoise
CCDC18,brown
LYSMD2,blue
THEX1,yellow
SAC3D1,yellow
STK40,blue
EFHA2,black
TMED9,pink
UGT2B4,turquoise
PJA2,turquoise
PKIB,turquoise
COLEC11,green
MGC88374,turquoise
PHF1,brown
RHOBTB2,brown
UTP14C,turquoise
RABEP2,salmon
IL27RA,blue
IGLL1,blue
MGC34800,yellow
SMPD2,green
FBXO36,turquoise
MMP20,turquoise
3-Sep,brown
ALPP,midnightblue
ASH1L,magenta
RBM38,turquoise
DGKD,turquoise
C5orf4,black
NR1I3,purple
FAM83H,white
LILRP2,blue
OPA1,brown
STRC,tan
MMP23B,red
TMEM140,blue
IFI16,blue
CSTA,blue
PRPF39,tan
CAPN6,green
NUAK1,red
LAMB3,green
PPL,green
CCL26,blue
RALGPS1,turquoise
LCN1,brown
CCDC6,yellow
NCOA3,magenta
MTHFD1,brown
FCMD,turquoise
PHF21B,turquoise
S100A3,blue
PAFAH1B3,blue
ZNF107,darkred
ALDH6A1,turquoise
GRWD1,pink
FLJ22222,darkgrey
BCKDK,salmon
CTSB,blue
PFKFB1,turquoise
ZFP36,black
CMYA5,turquoise
TNF,blue
ZNF417,darkturquoise
SIRT2,cyan
C1orf198,turquoise
PGAM1,turquoise
MEIS1,red
CRYBB3,turquoise
NEDD4L,blue
EDAR,green
IL1A,blue
C20orf160,black
CACNA1H,turquoise
TXNDC3,blue
CAV3,black
CREBBP,salmon
BVES,green
PARK7,turquoise
WBP1,green
KCNG4,pink
COQ5,turquoise
TUBA1A,pink
PRMT8,yellow
TCEAL6,turquoise
SELP,black
DCLK2,green
MEMO1,brown
LRBA,turquoise
NAPB,yellow
KRT8,turquoise
C1GALT1C1,yellow
DPP7,brown
FHIT,brown
PPOX,purple
ZNF439,darkred
EPB49,saddlebrown
ROPN1,green
LOC51252,yellow
C7orf49,turquoise
SENP8,yellow
GTPBP5,black
LTB4DH,turquoise
SPP1,red
GLI1,black
HYPK,green
ZNF157,yellow
FAM81B,turquoise
ASPSCR1,darkgrey
PHOSPHO2,turquoise
FDFT1,saddlebrown
PTGS2,green
BMP7,green
CCDC90B,green
UBE2D3,yellow
ARFGEF2,black
REXO1,cyan
NEFL,red
FLJ23861,turquoise
COX7B,yellow
ENTPD2,turquoise
TRAPPC5,yellow
ADH1C,black
ANKRD17,magenta
IL21R,blue
C6orf48,lightcyan
TGIF2,brown
IGF2AS,red
DNMT3A,brown
FCAR,blue
FKHL18,yellow
CTSK,red
TRIM35,yellow
FBXL10,brown
SMCHD1,magenta
EIF2C3,turquoise
POP7,brown
UBE2Q2,yellow
UGT2A3,greenyellow
PGGT1B,turquoise
DEPDC6,brown
SLCO1B1,greenyellow
CCNDBP1,turquoise
KCNN3,blue
SCCPDH,turquoise
ZNF790,yellow
PRMT1,turquoise
ITIH3,lightyellow
TEX10,turquoise
TNFRSF19,red
PLCXD3,black
NARFL,salmon
DENND2A,black
PIM3,grey60
KCNAB1,black
FLJ20254,cyan
DMTF1,tan
GPR1,red
MXRA5,red
RAPSN,brown
ACOT9,blue
GEMIN4,turquoise
GRTP1,turquoise
ITGB8,green
THEM4,purple
OTOF,darkgreen
PPIL5,brown
TEX14,darkorange
ZNF385,turquoise
CDR2L,darkgrey
PDZD7,tan
SLC19A1,brown
C1orf217,tan
LIMS1,magenta
FAM89A,green
MFAP3L,turquoise
PIK3CD,blue
FHL5,black
ACAN,green
BRWD2,yellow
TINAGL1,green
DCUN1D2,yellow
MGC10850,turquoise
hCG_31916,royalblue
FHAD1,red
LCE1C,yellow
ARPC1A,yellow
CHST2,blue
SPATA2,green
PGLYRP4,turquoise
RUFY1,brown
TXNDC12,yellow
RPS4Y1,lightyellow
TNFRSF8,blue
PTGIR,blue
FOXE3,blue
ZC3H12C,green
KIAA1841,brown
EVX1,yellow
WDR38,skyblue
LOC402057,lightcyan
ACAA2,turquoise
GLCE,blue
GPR18,blue
HIST1H2AG,orange
PIGK,turquoise
C16orf67,salmon
DAG1,pink
OR4D2,yellow
C21orf81,turquoise
PLOD2,turquoise
TSPAN2,red
PI3,turquoise
ZFAND6,turquoise
C6orf57,brown
NUF2,brown
ARID2,turquoise
RCC1,yellow
CD86,blue
FAM91A1,royalblue
GYG2,black
PARS2,black
INTS12,turquoise
CTSF,turquoise
BNIPL,brown
GNA13,yellow
ZBTB4,brown
CHD1L,purple
MSTO1,purple
FUT8,turquoise
TRMT11,turquoise
[truncated: 10,528 more rows]
